# Supplementary material for: Tetra­kis(1,3,4,6,7,8-hexa­hydro-2H-pyrimido[1,2-a]pyrimidin-9-ido-κ2 N 1,N 9)niobium(V) hexa­fluorido­phosphate
Source: Acta Crystallogr Sect E Struct Rep Online. 2008 Aug 23;64(Pt 9):m1197. doi: 10.1107/S1600536808026627 (PMC2960609; doi:10.1107/S1600536808026627)
Supplement: Supplementary file 1 [file e-64-m1197-sup1.cif]

##############################################################################
###                                                                        ###
###        Electronic paper (Acta Crystallographica Section E)             ###
###                                                                        ###
##############################################################################
#                                                                            #
# This CIF contains the data in a paper accepted for publication in Acta     #
# Crystallographica Section E. It conforms to the requirements of Notes      #
# for Authors for Section E, and has been peer reviewed under the auspices   #
# of the IUCr Commission on Journals.                                        #
#                                                                            #
# Full details of the Crystallographic Information File format               #
# are given in the paper "The Crystallographic Information File (CIF):       #
# a New Standard Archive File for Crystallography" by S. R. Hall, F. H.      #
# Allen and I. D. Brown [Acta Cryst. (1991), A47, 655-685].                  #
#                                                                            #
# The current version of the core CIF dictionary is obtainable from          #
# ftp://ftp.iucr.org/pub/cif_core.dic. The current version number is 2.4.    #
#                                                                            #
# Software is freely available for graphical display of the structure(s) in  #
# this CIF.  For information consult the CIF home page http://www.iucr.org/  #
# cif/home.html                                                              #
#                                                                            #
# This file may be used for bona fide research purposes within the           #
# scientific community so long as proper attribution is given to the journal # 
# article from which it was obtained.                                        #
#                                                                            #
##############################################################################
                                             
data_global
_audit_creation_method     SHELXL-97
_journal_date_recd_electronic     2008-08-11
_journal_date_accepted     2008-08-18
_journal_name_full     'Acta Crystallographica, Section E'
_journal_year     2008
_journal_volume     64
_journal_issue      9
_journal_page_first     m1197
_journal_page_last     m1197
_journal_paper_category     QM
_journal_coeditor_code     LX2067
_publ_contact_author_name     'Dr. C. A. Murillo'
_publ_contact_author_address
;
Department of Chemistry
Texas A&M University
PO Box 30012, College Station, TX 77842-3012
;
_publ_contact_author_email     murillo@tamu.edu
_publ_contact_author_fax     '+1(979)-845-9351'
_publ_contact_author_phone     '+1(979)-845-3646'
_publ_section_title
;\
Tetrakis(1,3,4,6,7,8-hexahydro-2<i>H</i>-pyrimido[1,2-<i>a</i>]pyrimidin-9-ido-\
\k^2^<i>N</i>^1^,<i>N</i>^9^)niobium(V) hexafluoridophosphate
;
loop_
    _publ_author_name
    _publ_author_footnote
    _publ_author_address
    'Cotton, F. Albert' .
;
Laboratory for Molecular Structure and Bonding,
Department of Chemistry,
Texas A&M University,
PO Box 30012 College Station, Texas 77842-3012, USA
;
    'Murillo, Carlos A.' .
;
Laboratory for Molecular Structure and Bonding,
Department of Chemistry,
Texas A&M University,
PO Box 30012 College Station, Texas 77842-3012, USA
;
    'Poplaukhin, Pavel V.' .
;
Laboratory for Molecular Structure and Bonding,
Department of Chemistry,
Texas A&M University,
PO Box 30012 College Station, Texas 77842-3012, USA
;
    'Bhuvanesh, Nattamai' .
;
X-ray Diffraction Laboratory,
Department of Chemistry,
Texas A & M University,
PO Box 30012 College Station, Texas 77842-3012, USA
;
    'Tiekink, Edward R. T.' .
;
Department of Chemistry,
The University of Texas at San Antonio,
One UTSA Circle, San Antonio, Texas 78249-0698, USA
;
data_I
_audit_creation_method     SHELXL-97
_chemical_name_systematic
;
Tetrakis(1,3,4,6,7,8-hexahydro-2<i>H</i>-pyrimido[1,2-<i>a</i>]pyrimidin-9-ido-
\k^2^<i>N</i>^1^,<i>N</i>^9^)niobium(V) hexafluoridophosphate
;
_chemical_name_common     ?
_chemical_formula_moiety     'C28 H48 N12 Nb +, F6 P -'
_chemical_formula_sum     'C28 H48 F6 N12 Nb P'
_chemical_formula_iupac     '[Nb (C7 H12 N3)4] P F6'
_chemical_formula_weight     790.66
_chemical_melting_point     ?
_symmetry_cell_setting     tetragonal
_symmetry_space_group_name_H-M     'P 4/n'
_symmetry_space_group_name_Hall     '-P 4a'
loop_
    _symmetry_equiv_pos_as_xyz
    'x, y, z'
    '-x+1/2, -y+1/2, z'
    '-y+1/2, x, z'
    'y, -x+1/2, z'
    '-x, -y, -z'
    'x-1/2, y-1/2, -z'
    'y-1/2, -x, -z'
    '-y, x-1/2, -z'
_cell_length_a     13.531(6)
_cell_length_b     13.531(6)
_cell_length_c     9.159(4)
_cell_angle_alpha     90.00
_cell_angle_beta     90.00
_cell_angle_gamma     90.00
_cell_volume     1676.9(13)
_cell_formula_units_Z     2
_cell_measurement_reflns_used     10356
_cell_measurement_theta_min     2.1
_cell_measurement_theta_max     27.5
_cell_measurement_temperature     213(2)
_exptl_crystal_description     block
_exptl_crystal_colour     yellow
_exptl_crystal_size_max     0.20
_exptl_crystal_size_mid     0.15
_exptl_crystal_size_min     0.10
_exptl_crystal_density_diffrn     1.566
_exptl_crystal_density_meas     ?
_exptl_crystal_density_method     'not measured'
_exptl_crystal_F_000     820
_exptl_absorpt_coefficient_mu     0.481
_exptl_absorpt_correction_type     'multi-scan'
_exptl_absorpt_process_details     '(SADABS; Sheldrick, 2004)'
_exptl_absorpt_correction_T_min     0.910
_exptl_absorpt_correction_T_max     0.953
_exptl_special_details
;
;
_diffrn_ambient_temperature     213(2)
_diffrn_radiation_type     MoK\a
_diffrn_radiation_wavelength     0.71069
_diffrn_radiation_source     'fine-focus sealed tube'
_diffrn_radiation_monochromator     graphite
_diffrn_measurement_device_type     'Bruker SMART 1K CCD area-detector'
_diffrn_measurement_method     '\w and \f'
_diffrn_detector_area_resol_mean     10
_diffrn_reflns_number     10356
_diffrn_reflns_av_R_equivalents     0.0247
_diffrn_reflns_av_sigmaI/netI     0.0173
_diffrn_reflns_theta_min     2.13
_diffrn_reflns_theta_max     26.00
_diffrn_reflns_theta_full     26.00
_diffrn_measured_fraction_theta_max     0.999
_diffrn_measured_fraction_theta_full     0.999
_diffrn_reflns_limit_h_min     -17
_diffrn_reflns_limit_h_max     12
_diffrn_reflns_limit_k_min     -17
_diffrn_reflns_limit_k_max     16
_diffrn_reflns_limit_l_min     -10
_diffrn_reflns_limit_l_max     11
_diffrn_standards_number     0
_diffrn_standards_interval_count     .
_diffrn_standards_interval_time     .
_diffrn_standards_decay_%     .
_refine_special_details
;
 Refinement of F^2^ against ALL reflections.  The weighted R-factor wR and
 goodness of fit S are based on F^2^, conventional R-factors R are based
 on F, with F set to zero for negative F^2^. The threshold expression of
 F^2^ > 2sigma(F^2^) is used only for calculating R-factors(gt) etc. and is
 not relevant to the choice of reflections for refinement.  R-factors based
 on F^2^ are statistically about twice as large as those based on F, and R-
 factors based on ALL data will be even larger.
;
_reflns_number_total     1655
_reflns_number_gt     1381
_reflns_threshold_expression     I>2\s(I)
_refine_ls_structure_factor_coef     Fsqd
_refine_ls_matrix_type     full
_refine_ls_R_factor_all     0.0592
_refine_ls_R_factor_gt     0.0498
_refine_ls_wR_factor_gt     0.1342
_refine_ls_wR_factor_ref     0.1444
_refine_ls_goodness_of_fit_ref     1.053
_refine_ls_restrained_S_all     1.053
_refine_ls_number_reflns     1655
_refine_ls_number_parameters     111
_refine_ls_number_restraints     0
_refine_ls_hydrogen_treatment     constr
_refine_ls_weighting_scheme     calc
_refine_ls_weighting_details
          'calc w=1/[\s^2^(Fo^2^)+(0.067P)^2^+3.4248P] where P=(Fo^2^+2Fc^2^)/3'
_atom_sites_solution_hydrogens     geom
_atom_sites_solution_primary     direct
_atom_sites_solution_secondary     difmap
_refine_ls_shift/su_max     0.000
_refine_ls_shift/su_mean     0.000
_refine_diff_density_max     0.686
_refine_diff_density_min     -0.394
_refine_ls_extinction_method     none
_refine_ls_extinction_coef     ?
loop_
    _atom_type_symbol
    _atom_type_description
    _atom_type_scat_dispersion_real
    _atom_type_scat_dispersion_imag
    _atom_type_scat_source
    'C' 'C' 0.0033 0.0016
                         'International Tables Vol C Tables 4.2.6.8 and 6.1.1.4'
    'H' 'H' 0.0000 0.0000
                         'International Tables Vol C Tables 4.2.6.8 and 6.1.1.4'
    'F' 'F' 0.0171 0.0103
                         'International Tables Vol C Tables 4.2.6.8 and 6.1.1.4'
    'P' 'P' 0.1023 0.0942
                         'International Tables Vol C Tables 4.2.6.8 and 6.1.1.4'
    'N' 'N' 0.0061 0.0033
                         'International Tables Vol C Tables 4.2.6.8 and 6.1.1.4'
    'Nb' 'Nb' -2.0727 0.6215
                         'International Tables Vol C Tables 4.2.6.8 and 6.1.1.4'
_computing_data_collection     'SMART (Bruker, 2001)'
_computing_cell_refinement     'SAINT (Bruker, 2001)'
_computing_data_reduction     'SAINT (Bruker, 2001)'
_computing_structure_solution     'SHELXTL (Sheldrick, 2008)'
_computing_structure_refinement     'SHELXL97 (Sheldrick, 2008)'
_computing_molecular_graphics     'ORTEPII (Johnson, 1976)'
_computing_publication_material     'SHELXL97 (Sheldrick, 2008)'
loop_
    _atom_site_type_symbol
    _atom_site_label
    _atom_site_fract_x
    _atom_site_fract_y
    _atom_site_fract_z
    _atom_site_U_iso_or_equiv
    _atom_site_adp_type
    _atom_site_calc_flag
    _atom_site_refinement_flags
    _atom_site_occupancy
    _atom_site_disorder_assembly
    _atom_site_disorder_group
    Nb Nb 0.7500 0.2500 0.5000 0.0388(2) Uani d S 1 . .
    N N1 0.6548(3) 0.1964(3) 0.3195(4) 0.0670(11) Uani d . 1 . .
    N N2 0.6131(3) 0.1782(3) 0.5468(4) 0.0677(11) Uani d . 1 . .
    N N3 0.4885(3) 0.1508(3) 0.3731(4) 0.0598(9) Uani d . 1 . .
    C C1 0.6352(4) 0.1994(4) 0.1664(5) 0.0730(14) Uani d . 1 . .
    H H1A 0.6931 0.1747 0.1137 0.088 Uiso calc R 1 . .
    H H1B 0.6245 0.2682 0.1370 0.088 Uiso calc R 1 . .
    C C2 0.5483(5) 0.1405(7) 0.1244(6) 0.116(3) Uani d . 1 . .
    H H2A 0.5295 0.1587 0.0247 0.139 Uiso calc R 1 . .
    H H2B 0.5675 0.0706 0.1231 0.139 Uiso calc R 1 . .
    C C3 0.4618(4) 0.1511(4) 0.2179(6) 0.0783(15) Uani d . 1 . .
    H H3A 0.4158 0.0967 0.1985 0.094 Uiso calc R 1 . .
    H H3B 0.4281 0.2132 0.1945 0.094 Uiso calc R 1 . .
    C C4 0.4136(3) 0.1333(4) 0.4827(6) 0.0694(14) Uani d . 1 . .
    H H4A 0.3720 0.0777 0.4523 0.083 Uiso calc R 1 . .
    H H4B 0.3713 0.1919 0.4909 0.083 Uiso calc R 1 . .
    C C5 0.4580(4) 0.1111(4) 0.6279(6) 0.0839(18) Uani d . 1 . .
    H H5A 0.4830 0.0431 0.6279 0.101 Uiso calc R 1 . .
    H H5B 0.4067 0.1159 0.7032 0.101 Uiso calc R 1 . .
    C C6 0.5406(4) 0.1802(4) 0.6648(5) 0.0745(14) Uani d . 1 . .
    H H6A 0.5149 0.2474 0.6772 0.089 Uiso calc R 1 . .
    H H6B 0.5718 0.1599 0.7566 0.089 Uiso calc R 1 . .
    C C7 0.5805(3) 0.1735(3) 0.4103(5) 0.0549(10) Uani d . 1 . .
    P P1 0.2500 0.2500 0.9214(2) 0.0475(5) Uani d S 1 . .
    F F1 0.13862(19) 0.2132(2) 0.9219(3) 0.0772(9) Uani d . 1 . .
    F F2 0.2500 0.2500 0.7468(5) 0.0695(14) Uani d S 1 . .
    F F3 0.2500 0.2500 1.0963(5) 0.0562(11) Uani d S 1 . .
loop_
    _atom_site_aniso_label
    _atom_site_aniso_U_11
    _atom_site_aniso_U_22
    _atom_site_aniso_U_33
    _atom_site_aniso_U_12
    _atom_site_aniso_U_13
    _atom_site_aniso_U_23
    Nb 0.0438(3) 0.0438(3) 0.0288(4) 0.000 0.000 0.000
    N1 0.056(2) 0.107(3) 0.0386(18) -0.013(2) -0.0009(16) -0.0025(19)
    N2 0.061(2) 0.095(3) 0.0472(19) -0.019(2) 0.0110(18) -0.003(2)
    N3 0.051(2) 0.067(2) 0.062(2) 0.0073(17) -0.0030(17) 0.0021(19)
    C1 0.077(3) 0.099(4) 0.043(2) -0.014(3) -0.009(2) 0.005(2)
    C2 0.084(4) 0.217(8) 0.047(3) -0.053(5) -0.014(3) 0.001(4)
    C3 0.061(3) 0.096(4) 0.078(3) -0.001(3) -0.023(3) 0.010(3)
    C4 0.048(2) 0.055(3) 0.105(4) -0.0021(19) 0.012(3) -0.006(3)
    C5 0.090(4) 0.072(3) 0.089(4) -0.004(3) 0.054(3) 0.000(3)
    C6 0.076(3) 0.101(4) 0.047(2) -0.013(3) 0.018(2) 0.000(3)
    C7 0.055(2) 0.065(3) 0.045(2) -0.005(2) 0.0064(18) 0.0035(19)
    P1 0.0530(7) 0.0530(7) 0.0365(10) 0.000 0.000 0.000
    F1 0.0582(15) 0.112(2) 0.0619(17) -0.0192(15) 0.0028(13) -0.0233(16)
    F2 0.087(2) 0.087(2) 0.035(2) 0.000 0.000 0.000
    F3 0.0660(18) 0.0660(18) 0.036(2) 0.000 0.000 0.000
_geom_special_details
;
 All esds (except the esd in the dihedral angle between two l.s. planes)
 are estimated using the full covariance matrix.  The cell esds are taken
 into account individually in the estimation of esds in distances, angles
 and torsion angles; correlations between esds in cell parameters are only
 used when they are defined by crystal symmetry.  An approximate (isotropic)
 treatment of cell esds is used for estimating esds involving l.s. planes.
;
loop_
    _geom_bond_atom_site_label_1
    _geom_bond_atom_site_label_2
    _geom_bond_site_symmetry_2
    _geom_bond_distance
    _geom_bond_publ_flag
    Nb N2 . 2.135(4) ?
    Nb N2 2_655 2.135(4) ?
    Nb N1 . 2.218(4) ?
    Nb N1 2_655 2.218(4) ?
    Nb C7 . 2.648(4) ?
    Nb C7 2_655 2.648(4) ?
    N1 C7 . 1.341(5) ?
    N1 C1 . 1.428(5) ?
    N2 C7 . 1.328(6) ?
    N2 C6 . 1.460(6) ?
    N3 C7 . 1.326(5) ?
    N3 C4 . 1.447(6) ?
    N3 C3 . 1.466(6) ?
    C1 C2 . 1.472(7) ?
    C1 H1A . 0.9800 ?
    C1 H1B . 0.9800 ?
    C2 C3 . 1.457(8) ?
    C2 H2A . 0.9800 ?
    C2 H2B . 0.9800 ?
    C3 H3A . 0.9800 ?
    C3 H3B . 0.9800 ?
    C4 C5 . 1.490(8) ?
    C4 H4A . 0.9800 ?
    C4 H4B . 0.9800 ?
    C5 C6 . 1.496(8) ?
    C5 H5A . 0.9800 ?
    C5 H5B . 0.9800 ?
    C6 H6A . 0.9800 ?
    C6 H6B . 0.9800 ?
    P1 F1 . 1.587(3) ?
    P1 F1 3 1.587(3) ?
    P1 F1 2 1.587(3) ?
    P1 F1 4 1.587(3) ?
    P1 F2 . 1.600(5) ?
    P1 F3 . 1.602(5) ?
loop_
    _geom_angle_atom_site_label_1
    _geom_angle_atom_site_label_2
    _geom_angle_atom_site_label_3
    _geom_angle_site_symmetry_1
    _geom_angle_site_symmetry_3
    _geom_angle
    _geom_angle_publ_flag
    N2 Nb N2 . 2_655 156.8(2) ?
    N2 Nb N2 . 8_656 92.31(4) ?
    N2 Nb N2 2_655 8_656 92.31(4) ?
    N2 Nb N2 . 7_666 92.31(4) ?
    N2 Nb N2 2_655 7_666 92.31(4) ?
    N2 Nb N2 8_656 7_666 156.8(2) ?
    N2 Nb N1 . . 59.80(14) ?
    N2 Nb N1 2_655 . 143.38(14) ?
    N2 Nb N1 8_656 . 80.23(16) ?
    N2 Nb N1 7_666 . 82.54(17) ?
    N2 Nb N1 . 8_656 82.54(17) ?
    N2 Nb N1 2_655 8_656 80.23(16) ?
    N2 Nb N1 8_656 8_656 59.80(14) ?
    N2 Nb N1 7_666 8_656 143.38(14) ?
    N1 Nb N1 . 8_656 123.75(12) ?
    N2 Nb N1 . 7_666 80.23(16) ?
    N2 Nb N1 2_655 7_666 82.54(17) ?
    N2 Nb N1 8_656 7_666 143.38(14) ?
    N2 Nb N1 7_666 7_666 59.80(14) ?
    N1 Nb N1 . 7_666 123.75(12) ?
    N1 Nb N1 8_656 7_666 83.6(2) ?
    N2 Nb N1 . 2_655 143.38(14) ?
    N2 Nb N1 2_655 2_655 59.80(14) ?
    N2 Nb N1 8_656 2_655 82.54(17) ?
    N2 Nb N1 7_666 2_655 80.23(16) ?
    N1 Nb N1 . 2_655 83.6(2) ?
    N1 Nb N1 8_656 2_655 123.75(12) ?
    N1 Nb N1 7_666 2_655 123.75(12) ?
    N2 Nb C7 . . 29.86(14) ?
    N2 Nb C7 2_655 . 172.73(14) ?
    N2 Nb C7 8_656 . 89.57(16) ?
    N2 Nb C7 7_666 . 83.26(16) ?
    N1 Nb C7 . . 30.39(13) ?
    N1 Nb C7 8_656 . 106.74(15) ?
    N1 Nb C7 7_666 . 100.07(15) ?
    N1 Nb C7 2_655 . 113.57(13) ?
    N2 Nb C7 . 7_666 89.57(15) ?
    N2 Nb C7 2_655 7_666 83.26(16) ?
    N2 Nb C7 8_656 7_666 172.73(14) ?
    N2 Nb C7 7_666 7_666 29.86(14) ?
    N1 Nb C7 . 7_666 106.74(15) ?
    N1 Nb C7 8_656 7_666 113.57(13) ?
    N1 Nb C7 7_666 7_666 30.39(13) ?
    N1 Nb C7 2_655 7_666 100.07(15) ?
    C7 Nb C7 . 7_666 95.53(5) ?
    N2 Nb C7 . 8_656 83.26(16) ?
    N2 Nb C7 2_655 8_656 89.57(15) ?
    N2 Nb C7 8_656 8_656 29.86(14) ?
    N2 Nb C7 7_666 8_656 172.73(14) ?
    N1 Nb C7 . 8_656 100.07(15) ?
    N1 Nb C7 8_656 8_656 30.39(13) ?
    N1 Nb C7 7_666 8_656 113.57(13) ?
    N1 Nb C7 2_655 8_656 106.74(15) ?
    C7 Nb C7 . 8_656 95.53(5) ?
    C7 Nb C7 7_666 8_656 143.83(18) ?
    N2 Nb C7 . 2_655 172.73(14) ?
    N2 Nb C7 2_655 2_655 29.86(14) ?
    N2 Nb C7 8_656 2_655 83.26(16) ?
    N2 Nb C7 7_666 2_655 89.57(16) ?
    N1 Nb C7 . 2_655 113.57(13) ?
    N1 Nb C7 8_656 2_655 100.07(15) ?
    N1 Nb C7 7_666 2_655 106.74(15) ?
    N1 Nb C7 2_655 2_655 30.39(13) ?
    C7 Nb C7 . 2_655 143.83(18) ?
    C7 Nb C7 7_666 2_655 95.53(5) ?
    C7 Nb C7 8_656 2_655 95.53(5) ?
    C7 N1 C1 . . 118.4(4) ?
    C7 N1 Nb . . 92.8(3) ?
    C1 N1 Nb . . 146.2(3) ?
    C7 N2 C6 . . 118.3(4) ?
    C7 N2 Nb . . 97.0(3) ?
    C6 N2 Nb . . 136.4(3) ?
    C7 N3 C4 . . 121.1(4) ?
    C7 N3 C3 . . 118.7(4) ?
    C4 N3 C3 . . 120.0(4) ?
    N1 C1 C2 . . 112.9(4) ?
    N1 C1 H1A . . 109.0 ?
    C2 C1 H1A . . 109.0 ?
    N1 C1 H1B . . 109.0 ?
    C2 C1 H1B . . 109.0 ?
    H1A C1 H1B . . 107.8 ?
    C3 C2 C1 . . 115.7(6) ?
    C3 C2 H2A . . 108.3 ?
    C1 C2 H2A . . 108.3 ?
    C3 C2 H2B . . 108.3 ?
    C1 C2 H2B . . 108.3 ?
    H2A C2 H2B . . 107.4 ?
    C2 C3 N3 . . 111.8(4) ?
    C2 C3 H3A . . 109.3 ?
    N3 C3 H3A . . 109.3 ?
    C2 C3 H3B . . 109.3 ?
    N3 C3 H3B . . 109.3 ?
    H3A C3 H3B . . 107.9 ?
    N3 C4 C5 . . 111.7(4) ?
    N3 C4 H4A . . 109.3 ?
    C5 C4 H4A . . 109.3 ?
    N3 C4 H4B . . 109.3 ?
    C5 C4 H4B . . 109.3 ?
    H4A C4 H4B . . 107.9 ?
    C4 C5 C6 . . 112.1(4) ?
    C4 C5 H5A . . 109.2 ?
    C6 C5 H5A . . 109.2 ?
    C4 C5 H5B . . 109.2 ?
    C6 C5 H5B . . 109.2 ?
    H5A C5 H5B . . 107.9 ?
    N2 C6 C5 . . 108.9(4) ?
    N2 C6 H6A . . 109.9 ?
    C5 C6 H6A . . 109.9 ?
    N2 C6 H6B . . 109.9 ?
    C5 C6 H6B . . 109.9 ?
    H6A C6 H6B . . 108.3 ?
    N3 C7 N2 . . 124.4(4) ?
    N3 C7 N1 . . 126.7(4) ?
    N2 C7 N1 . . 108.8(4) ?
    N3 C7 Nb . . 169.6(3) ?
    N2 C7 Nb . . 53.2(2) ?
    N1 C7 Nb . . 56.8(2) ?
    F1 P1 F1 . 3 90.000(2) ?
    F1 P1 F1 . 2 179.7(2) ?
    F1 P1 F1 3 2 90.000(2) ?
    F1 P1 F1 . 4 90.0000(10)
                           ?
    F1 P1 F1 3 4 179.7(2) ?
    F1 P1 F1 2 4 90.000(2) ?
    F1 P1 F2 . . 90.16(12) ?
    F1 P1 F2 3 . 90.16(12) ?
    F1 P1 F2 2 . 90.16(12) ?
    F1 P1 F2 4 . 90.16(12) ?
    F1 P1 F3 . . 89.84(12) ?
    F1 P1 F3 3 . 89.84(12) ?
    F1 P1 F3 2 . 89.84(12) ?
    F1 P1 F3 4 . 89.84(12) ?
    F2 P1 F3 . . 180.000(2) ?
loop_
    _geom_torsion_atom_site_label_1
    _geom_torsion_atom_site_label_2
    _geom_torsion_atom_site_label_3
    _geom_torsion_atom_site_label_4
    _geom_torsion_site_symmetry_1
    _geom_torsion_site_symmetry_2
    _geom_torsion_site_symmetry_3
    _geom_torsion_site_symmetry_4
    _geom_torsion
    _geom_torsion_publ_flag
    N2 Nb N1 C7 . . . . 7.7(3) ?
    N2 Nb N1 C7 2_655 . . . -173.2(3) ?
    N2 Nb N1 C7 8_656 . . . 106.2(3) ?
    N2 Nb N1 C7 7_666 . . . -89.4(3) ?
    N1 Nb N1 C7 8_656 . . . 63.0(4) ?
    N1 Nb N1 C7 7_666 . . . -43.6(4) ?
    N1 Nb N1 C7 2_655 . . . -170.3(4) ?
    C7 Nb N1 C7 7_666 . . . -71.7(3) ?
    C7 Nb N1 C7 8_656 . . . 83.7(2) ?
    C7 Nb N1 C7 2_655 . . . -175.65(18) ?
    N2 Nb N1 C1 . . . . 165.9(7) ?
    N2 Nb N1 C1 2_655 . . . -15.0(8) ?
    N2 Nb N1 C1 8_656 . . . -95.6(7) ?
    N2 Nb N1 C1 7_666 . . . 68.8(7) ?
    N1 Nb N1 C1 8_656 . . . -138.8(6) ?
    N1 Nb N1 C1 7_666 . . . 114.6(6) ?
    N1 Nb N1 C1 2_655 . . . -12.1(6) ?
    C7 Nb N1 C1 . . . . 158.2(9) ?
    C7 Nb N1 C1 7_666 . . . 86.5(7) ?
    C7 Nb N1 C1 8_656 . . . -118.0(7) ?
    C7 Nb N1 C1 2_655 . . . -17.4(7) ?
    N2 Nb N2 C7 2_655 . . . 173.5(3) ?
    N2 Nb N2 C7 8_656 . . . -85.1(3) ?
    N2 Nb N2 C7 7_666 . . . 72.2(3) ?
    N1 Nb N2 C7 . . . . -7.8(3) ?
    N1 Nb N2 C7 8_656 . . . -144.2(3) ?
    N1 Nb N2 C7 7_666 . . . 131.0(3) ?
    N1 Nb N2 C7 2_655 . . . -4.5(5) ?
    C7 Nb N2 C7 7_666 . . . 101.9(3) ?
    C7 Nb N2 C7 8_656 . . . -113.6(3) ?
    N2 Nb N2 C6 2_655 . . . 28.4(5) ?
    N2 Nb N2 C6 8_656 . . . 129.7(6) ?
    N2 Nb N2 C6 7_666 . . . -73.0(5) ?
    N1 Nb N2 C6 . . . . -153.0(6) ?
    N1 Nb N2 C6 8_656 . . . 70.6(5) ?
    N1 Nb N2 C6 7_666 . . . -14.2(5) ?
    N1 Nb N2 C6 2_655 . . . -149.7(5) ?
    C7 Nb N2 C6 . . . . -145.2(7) ?
    C7 Nb N2 C6 7_666 . . . -43.3(5) ?
    C7 Nb N2 C6 8_656 . . . 101.2(5) ?
    C7 N1 C1 C2 . . . . -22.7(8) ?
    Nb N1 C1 C2 . . . . -177.8(5) ?
    N1 C1 C2 C3 . . . . 44.3(9) ?
    C1 C2 C3 N3 . . . . -43.2(8) ?
    C7 N3 C3 C2 . . . . 21.6(8) ?
    C4 N3 C3 C2 . . . . -163.1(5) ?
    C7 N3 C4 C5 . . . . -19.0(6) ?
    C3 N3 C4 C5 . . . . 165.8(5) ?
    N3 C4 C5 C6 . . . . 45.0(6) ?
    C7 N2 C6 C5 . . . . 39.2(7) ?
    Nb N2 C6 C5 . . . . 179.1(4) ?
    C4 C5 C6 N2 . . . . -54.6(6) ?
    C4 N3 C7 N2 . . . . 3.0(7) ?
    C3 N3 C7 N2 . . . . 178.2(5) ?
    C4 N3 C7 N1 . . . . -176.2(5) ?
    C3 N3 C7 N1 . . . . -1.0(7) ?
    C4 N3 C7 Nb . . . . -70.1(19) ?
    C3 N3 C7 Nb . . . . 105.1(17) ?
    C6 N2 C7 N3 . . . . -14.1(7) ?
    Nb N2 C7 N3 . . . . -167.5(4) ?
    C6 N2 C7 N1 . . . . 165.2(5) ?
    Nb N2 C7 N1 . . . . 11.8(4) ?
    C6 N2 C7 Nb . . . . 153.4(5) ?
    C1 N1 C7 N3 . . . . 1.6(8) ?
    Nb N1 C7 N3 . . . . 168.0(4) ?
    C1 N1 C7 N2 . . . . -177.7(5) ?
    Nb N1 C7 N2 . . . . -11.3(4) ?
    C1 N1 C7 Nb . . . . -166.4(5) ?
    N2 Nb C7 N3 . . . . 80.4(17) ?
    N2 Nb C7 N3 8_656 . . . 175.8(17) ?
    N2 Nb C7 N3 7_666 . . . -26.3(17) ?
    N1 Nb C7 N3 . . . . -113.0(18) ?
    N1 Nb C7 N3 8_656 . . . 117.6(17) ?
    N1 Nb C7 N3 7_666 . . . 31.3(18) ?
    N1 Nb C7 N3 2_655 . . . -102.5(17) ?
    C7 Nb C7 N3 7_666 . . . 1.0(17) ?
    C7 Nb C7 N3 8_656 . . . 146.5(18) ?
    C7 Nb C7 N3 2_655 . . . -106.3(18) ?
    N2 Nb C7 N2 8_656 . . . 95.4(3) ?
    N2 Nb C7 N2 7_666 . . . -106.7(3) ?
    N1 Nb C7 N2 . . . . 166.6(5) ?
    N1 Nb C7 N2 8_656 . . . 37.2(3) ?
    N1 Nb C7 N2 7_666 . . . -49.1(3) ?
    N1 Nb C7 N2 2_655 . . . 177.1(3) ?
    C7 Nb C7 N2 8_656 . . . 66.1(3) ?
    C7 Nb C7 N2 2_655 . . . 173.3(3) ?
    N2 Nb C7 N1 . . . . -166.6(5) ?
    N2 Nb C7 N1 8_656 . . . -71.2(3) ?
    N2 Nb C7 N1 7_666 . . . 86.7(3) ?
    N1 Nb C7 N1 8_656 . . . -129.3(3) ?
    N1 Nb C7 N1 7_666 . . . 144.4(3) ?
    N1 Nb C7 N1 2_655 . . . 10.5(4) ?
    C7 Nb C7 N1 7_666 . . . 114.0(3) ?
    C7 Nb C7 N1 8_656 . . . -100.5(3) ?
    C7 Nb C7 N1 2_655 . . . 6.8(3) ?
