# Supplementary material for: Tetra­kis(1,3,4,6,7,8-hexa­hydro-2H-pyrimido[1,2-a]pyrimidin-9-ido-κ2 N 1,N 9)niobium(V) hexa­fluorido­phosphate
Source: Acta Crystallogr Sect E Struct Rep Online. 2008 Aug 23;64(Pt 9):m1197. doi: 10.1107/S1600536808026627 (PMC2960609; doi:10.1107/S1600536808026627)
Supplement: Supplementary file 2 [file e-64-m1197-Isup2.hkl]

# 
# h,k,l, Fc-squared, Fo-squared, sigma(Fo-squared) and status flag 
# 
data_I
_shelx_title '  PLATON' 
_shelx_refln_list_code          4 
_shelx_F_calc_maximum      182.08 
_exptl_crystal_F_000       820.00 
_reflns_d_resolution_high  0.8107 
 
loop_ 
 _symmetry_equiv_pos_as_xyz 
 'x, y, z' 
 '-x+1/2, -y+1/2, z' 
 '-y+1/2, x, z' 
 'y, -x+1/2, z' 
 '-x, -y, -z' 
 'x-1/2, y-1/2, -z' 
 'y-1/2, -x, -z' 
 '-y, x-1/2, -z' 
 
_cell_length_a    13.5310 
_cell_length_b    13.5310 
_cell_length_c     9.1590 
_cell_angle_alpha  90.000 
_cell_angle_beta   90.000 
_cell_angle_gamma  90.000 
 
_shelx_F_squared_multiplier     1.000 
 
loop_ 
 _refln_index_h 
 _refln_index_k 
 _refln_index_l 
 _refln_F_squared_calc 
 _refln_F_squared_meas 
 _refln_F_squared_sigma 
 _refln_observed_status 
   1   1   0     4763.04     4881.74     67.49 o 
   0   2   0    20648.54    21005.49    109.38 o 
   2   2   0     6715.07     6919.06    101.01 o 
  -1   3   0    33151.32    34242.29    196.37 o 
   1   3   0    23513.24    23764.51    243.76 o 
   3   3   0     1315.98     2047.74     21.11 o 
  -2   4   0    29628.61    29760.51    434.77 o 
   0   4   0       17.38       48.80      2.20 o 
   2   4   0     3290.00     3348.59     36.29 o 
   4   4   0     1218.92     1268.06     18.36 o 
  -3   5   0     2629.07     2770.30     28.72 o 
  -1   5   0       83.10      175.40      4.39 o 
   1   5   0      486.84      401.24      7.52 o 
   3   5   0      322.06      300.82      6.85 o 
   5   5   0     1453.36     1427.15     25.82 o 
  -4   6   0     4795.94     4746.54     44.51 o 
  -2   6   0    27397.35    28393.92    227.06 o 
   0   6   0      650.98      866.63      9.72 o 
   2   6   0      200.71      143.23      4.90 o 
   4   6   0     1957.64     1894.69     29.56 o 
   6   6   0     3735.35     3655.12     39.89 o 
  -5   7   0       29.97       20.08      3.52 o 
  -3   7   0     1752.95     1619.43     18.19 o 
  -1   7   0     1522.35     1426.98     14.09 o 
   1   7   0      841.94      964.94     27.45 o 
   3   7   0      739.90      785.75     13.12 o 
   5   7   0        1.35        2.72      2.37 o 
   7   7   0       75.01       37.66      4.25 o 
  -6   8   0     2999.32     3006.93     35.33 o 
  -4   8   0     9322.00     8901.11    100.76 o 
  -2   8   0     6091.93     5656.54     44.63 o 
   0   8   0     3849.07     3856.10     28.89 o 
   2   8   0     3417.93     3398.86     50.11 o 
   4   8   0     4097.13     4272.94     88.27 o 
   6   8   0     2088.61     2076.59     43.40 o 
   8   8   0      759.91      685.18     14.79 o 
  -7   9   0      323.28      361.08     11.21 o 
  -5   9   0       64.91       98.29      5.18 o 
  -3   9   0      665.60      490.63      9.83 o 
  -1   9   0      187.11      222.84      5.61 o 
   1   9   0       78.34       57.17      5.86 o 
   3   9   0      640.01      510.46     11.30 o 
   5   9   0       80.15      101.99      6.17 o 
   7   9   0       31.68       17.23      6.11 o 
   9   9   0       78.64       83.82      6.86 o 
  -8  10   0      243.96      241.41     11.65 o 
  -6  10   0      716.83      828.27     14.49 o 
  -4  10   0     3540.29     3138.74     41.77 o 
  -2  10   0     1210.96     1330.20     15.46 o 
   0  10   0     3063.83     3045.23     28.55 o 
   2  10   0     2815.97     2547.01     43.49 o 
   4  10   0     2227.41     2181.50     28.21 o 
   6  10   0     2106.86     1826.81     26.13 o 
   8  10   0      966.41      963.60     19.66 o 
  10  10   0      125.81       95.97     11.86 o 
  -9  11   0       71.34       50.19      5.19 o 
  -7  11   0      156.05      210.77      7.66 o 
  -5  11   0      216.63      154.05      6.45 o 
  -3  11   0        1.64       -2.15      2.15 o 
  -1  11   0      199.34      221.33      6.21 o 
   1  11   0      386.68      446.58     11.40 o 
   3  11   0       91.95       95.26      6.19 o 
   5  11   0       19.24       11.63      3.91 o 
   7  11   0       82.46      108.66     10.77 o 
   9  11   0       48.65       45.55      6.01 o 
  11  11   0       82.75       61.50      9.78 o 
 -10  12   0      187.98      192.39      8.39 o 
  -8  12   0      383.58      412.23     12.23 o 
  -6  12   0      443.89      479.92     11.57 o 
  -4  12   0      661.28      532.64     10.28 o 
  -2  12   0      127.69      139.72      5.36 o 
   0  12   0      675.34      717.26     15.13 o 
   2  12   0     1567.35     1551.17     24.01 o 
   4  12   0     1083.91     1070.38     43.51 o 
   6  12   0      599.97      528.81     13.91 o 
   8  12   0      393.39      384.43     17.44 o 
  10  12   0      268.39      243.66     10.72 o 
  -9  13   0       10.41       16.70      4.37 o 
  -7  13   0       69.47      113.13      9.00 o 
  -5  13   0      323.97      218.20      7.17 o 
  -3  13   0       27.98       44.25      6.77 o 
  -1  13   0      148.98      167.19      7.73 o 
   1  13   0      171.17      166.45      7.69 o 
   3  13   0      111.99      132.94      7.33 o 
   5  13   0      142.09      125.81      7.56 o 
   7  13   0       80.94      105.55     14.13 o 
   9  13   0        0.59       -4.80      5.40 o 
  -8  14   0      202.01      241.62     17.53 o 
  -6  14   0      220.52      169.92      7.50 o 
  -4  14   0      236.49      209.36      7.96 o 
  -2  14   0      486.23      475.96     14.46 o 
   0  14   0      357.98      505.25     17.25 o 
   2  14   0      182.16      173.81     10.55 o 
   4  14   0      323.87      279.86     13.09 o 
   6  14   0      435.61      476.49     25.47 o 
   8  14   0      135.06      125.34     16.32 o 
  -7  15   0       27.09       27.29      6.76 o 
  -5  15   0        9.80       -2.23      3.58 o 
  -3  15   0        0.48        8.18      4.50 o 
  -1  15   0       96.68      119.39      9.75 o 
   1  15   0      170.82      149.39     10.49 o 
   3  15   0       56.55       62.56     11.99 o 
   5  15   0       18.81       24.36      9.88 o 
   7  15   0       40.81       44.86     12.26 o 
  -4  16   0      136.91      152.17      9.40 o 
  -2  16   0      188.06      259.97     19.99 o 
   0  16   0      151.94      148.45     17.53 o 
   2  16   0      176.17      173.53     16.74 o 
   4  16   0      205.03      196.15     18.47 o 
   0   1   1      211.17      182.52      2.41 o 
   1   1   1    25451.86    26753.62    162.04 o 
  -1   2   1    11834.91    12519.56     57.82 o 
   0   2   1       90.67       85.25      3.84 o 
   1   2   1       54.21      171.96      2.22 o 
   2   2   1       11.37        9.65      3.67 o 
  -2   3   1      110.60      194.92      2.95 o 
  -1   3   1    29440.93    30387.17    220.81 o 
   0   3   1       31.68       44.23      1.44 o 
   1   3   1     2706.76     2659.80     22.43 o 
   2   3   1      252.45      190.17      2.88 o 
   3   3   1      304.00      234.27      4.14 o 
  -3   4   1     2325.12     1998.09     13.97 o 
  -2   4   1     2741.10     2740.77     32.88 o 
  -1   4   1     4555.56     4841.61     22.76 o 
   0   4   1       83.67      135.76      2.37 o 
   1   4   1       77.95       52.90      1.65 o 
   2   4   1     3154.38     3211.59     29.86 o 
   3   4   1      379.11      459.92      5.25 o 
   4   4   1     3453.07     2893.04     18.67 o 
  -4   5   1       98.61       75.26      3.01 o 
  -3   5   1    11999.24    11129.12     57.14 o 
  -2   5   1     2528.57     2305.10     15.04 o 
  -1   5   1     6648.51     7236.34     31.24 o 
   0   5   1        0.26       -0.10      0.97 o 
   1   5   1      526.22      403.07      4.56 o 
   2   5   1     1109.07      855.40      8.56 o 
   3   5   1      992.18      788.37      8.41 o 
   4   5   1     1035.10      839.16      9.15 o 
   5   5   1     4863.19     4997.27     32.11 o 
  -5   6   1       41.25       28.58      2.50 o 
  -4   6   1       32.85       27.99      2.23 o 
  -3   6   1      260.11      342.15      5.55 o 
  -2   6   1     3955.00     4359.37     24.74 o 
  -1   6   1      509.87      520.82      5.71 o 
   0   6   1      355.56      362.16      5.22 o 
   1   6   1      321.77      386.53      4.81 o 
   2   6   1     1087.06     1239.32     13.95 o 
   3   6   1      127.60      117.08      3.33 o 
   4   6   1     3232.33     3145.15     27.92 o 
   5   6   1      789.84      744.14      9.18 o 
   6   6   1       79.42      123.80      3.93 o 
  -6   7   1        3.95        0.49      1.80 o 
  -5   7   1     2380.36     2128.07     18.76 o 
  -4   7   1      549.50      463.12      6.93 o 
  -3   7   1     8640.83     9312.67     81.12 o 
  -2   7   1      381.85      388.93      5.08 o 
  -1   7   1     3495.67     3512.88     19.82 o 
   0   7   1      818.43      674.59      7.03 o 
   1   7   1     3371.18     3619.16     26.07 o 
   2   7   1       33.10       13.24      1.88 o 
   3   7   1     3186.15     3418.70     34.03 o 
   4   7   1       72.71       82.07      3.33 o 
   5   7   1      900.45     1010.70     11.38 o 
   6   7   1       95.18       82.56      3.79 o 
   7   7   1     1308.76     1407.06     14.86 o 
  -7   8   1        8.83       14.18      2.98 o 
  -6   8   1      118.39      144.66      4.38 o 
  -5   8   1       91.94      140.07      4.23 o 
  -4   8   1       46.41       20.41      2.26 o 
  -3   8   1      747.02      765.72      8.47 o 
  -2   8   1       24.56       30.31      3.16 o 
  -1   8   1       11.95        6.42      1.46 o 
   0   8   1      312.40      246.29      4.33 o 
   1   8   1       69.93       55.93      2.53 o 
   2   8   1     1190.58     1229.88     12.50 o 
   3   8   1      160.80      126.87      3.97 o 
   4   8   1      573.52      600.16      8.53 o 
   5   8   1      555.51      541.70      8.30 o 
   6   8   1       92.71       93.91      4.76 o 
   7   8   1      162.67      120.95      4.48 o 
   8   8   1      174.50      184.96      5.60 o 
  -8   9   1       50.22       87.03      7.20 o 
  -7   9   1     1266.50     1368.69     14.84 o 
  -6   9   1       66.32       61.35      3.45 o 
  -5   9   1     1403.86     1354.39     12.97 o 
  -4   9   1      159.12      143.19      4.01 o 
  -3   9   1     2935.79     2965.68     19.06 o 
  -2   9   1      430.89      393.92      5.65 o 
  -1   9   1     1449.88     1210.22     10.83 o 
   0   9   1       62.08       46.50      3.29 o 
   1   9   1     2574.05     2521.39     17.67 o 
   2   9   1      349.13      393.03      6.93 o 
   3   9   1     3777.35     3516.16     28.03 o 
   4   9   1       17.61       15.85      2.62 o 
   5   9   1     1406.85     1368.29     14.66 o 
   6   9   1      169.94      227.66      5.91 o 
   7   9   1      953.90      969.90     12.60 o 
   8   9   1        2.34       -0.43      2.34 o 
   9   9   1      753.16      720.60     11.58 o 
  -9  10   1        7.25        8.30      2.76 o 
  -8  10   1      227.63      255.28      6.62 o 
  -7  10   1       84.49       86.79      4.24 o 
  -6  10   1      612.76      618.25      8.80 o 
  -5  10   1        0.01        1.63      2.00 o 
  -4  10   1      864.93      898.68     10.30 o 
  -3  10   1        0.35       -1.52      1.59 o 
  -2  10   1       12.45       17.78      2.09 o 
  -1  10   1       42.77       22.04      1.98 o 
   0  10   1       51.93       65.90      4.51 o 
   1  10   1        2.62        6.36      1.78 o 
   2  10   1      397.99      384.05      7.10 o 
   3  10   1      235.52      255.44      5.93 o 
   4  10   1       22.96        7.04      2.36 o 
   5  10   1      102.36       96.75      4.53 o 
   6  10   1      115.11      115.51      4.71 o 
   7  10   1       55.36       49.67      3.85 o 
   8  10   1      271.62      216.12      6.68 o 
   9  10   1       25.88       43.47      4.08 o 
  10  10   1       45.21       17.00      3.45 o 
 -10  11   1        0.29       -0.01      2.89 o 
  -9  11   1      197.45      196.55      5.68 o 
  -8  11   1       13.49        6.94      2.45 o 
  -7  11   1      226.62      272.55      7.44 o 
  -6  11   1       34.87       40.46      3.17 o 
  -5  11   1      837.91      864.17     10.68 o 
  -4  11   1       45.55       33.51      3.02 o 
  -3  11   1     1134.92     1080.37     10.81 o 
  -2  11   1      353.49      347.74      5.54 o 
  -1  11   1     1380.13     1393.86     13.08 o 
   0  11   1      102.91      105.64      3.77 o 
   1  11   1      991.77     1096.45     13.09 o 
   2  11   1      157.64      127.55      4.68 o 
   3  11   1      639.11      562.27      9.24 o 
   4  11   1        5.16       11.70      2.95 o 
   5  11   1     1094.21     1167.34     25.07 o 
   6  11   1        5.03        2.26      2.64 o 
   7  11   1      951.42      931.69     13.08 o 
   8  11   1       14.75        7.75      3.01 o 
   9  11   1      329.22      304.03      8.70 o 
  10  11   1       19.96       21.45      4.13 o 
  11  11   1      220.15      191.91      7.45 o 
 -11  12   1        3.65        1.98      3.63 o 
 -10  12   1       93.85       88.26      5.77 o 
  -9  12   1        0.02        0.66      2.83 o 
  -8  12   1      186.66      198.22      5.59 o 
  -7  12   1       14.18       22.78      2.96 o 
  -6  12   1      135.20      145.55      4.69 o 
  -5  12   1       78.81       71.25      3.75 o 
  -4  12   1      196.88      157.48      4.37 o 
  -3  12   1       10.44        0.91      1.82 o 
  -2  12   1      247.12      227.23      5.23 o 
  -1  12   1       16.59       26.76      3.00 o 
   0  12   1      631.35      739.92     10.24 o 
   1  12   1      142.56      164.82      6.02 o 
   2  12   1      404.18      345.06      8.31 o 
   3  12   1       23.17       35.62      3.93 o 
   4  12   1        7.37        7.47      3.15 o 
   5  12   1        1.97       -2.82      2.82 o 
   6  12   1        4.99       14.32      3.96 o 
   7  12   1       45.86       66.20      5.90 o 
   8  12   1      149.83      164.67      7.50 o 
   9  12   1        0.00       -1.35      3.58 o 
  10  12   1       97.65      120.15      8.11 o 
  11  12   1        0.72       -3.24      4.67 o 
 -10  13   1       16.60       22.90      3.99 o 
  -9  13   1      125.48      150.02      5.74 o 
  -8  13   1        2.37        6.35      3.11 o 
  -7  13   1      330.51      365.70      7.65 o 
  -6  13   1        0.50       -2.45      2.45 o 
  -5  13   1      522.52      444.36      7.98 o 
  -4  13   1        4.95       -1.61      2.05 o 
  -3  13   1      154.73      152.58      4.65 o 
  -2  13   1       10.11        6.41      2.55 o 
  -1  13   1      375.88      445.60      8.18 o 
   0  13   1        0.82       -0.12      2.97 o 
   1  13   1      640.47      620.23     11.53 o 
   2  13   1        0.49       -3.04      3.04 o 
   3  13   1      443.53      358.06     10.63 o 
   4  13   1       72.45      116.52      6.81 o 
   5  13   1      539.27      545.37     12.77 o 
   6  13   1        9.77       11.12      4.18 o 
   7  13   1      334.64      316.65     10.58 o 
   8  13   1       19.16       12.57      4.37 o 
   9  13   1       50.19       58.96      6.03 o 
  10  13   1        0.34        3.08      4.34 o 
  -8  14   1       17.50       22.96      3.43 o 
  -7  14   1        0.92       -0.96      2.79 o 
  -6  14   1       39.73       31.79      3.46 o 
  -5  14   1       41.58       38.62      3.83 o 
  -4  14   1       61.78       40.42      3.33 o 
  -3  14   1        0.32       -2.53      2.53 o 
  -2  14   1      221.89      223.42      6.78 o 
  -1  14   1       27.58       39.99      5.08 o 
   0  14   1      210.41      253.39      8.82 o 
   1  14   1       10.19       13.89      3.95 o 
   2  14   1       59.74       29.11      4.56 o 
   3  14   1       10.19        5.83      3.89 o 
   4  14   1      132.99      147.14      7.04 o 
   5  14   1        0.01        0.87      3.73 o 
   6  14   1      172.08      171.36      7.85 o 
   7  14   1        8.60       19.33      5.88 o 
   8  14   1       47.29       45.67      5.60 o 
  -7  15   1      151.82      162.80      6.18 o 
  -6  15   1        7.01        6.65      2.81 o 
  -5  15   1      184.26      143.91      5.31 o 
  -4  15   1       15.91       28.10      3.52 o 
  -3  15   1      165.20      170.34      6.29 o 
  -2  15   1        5.10       10.31      3.33 o 
  -1  15   1      278.06      340.97     10.59 o 
   0  15   1        2.29        0.68      3.88 o 
   1  15   1      281.04      245.60      9.26 o 
   2  15   1       18.04       18.26      6.93 o 
   3  15   1      172.14      186.93      8.14 o 
   4  15   1        0.23        1.20      3.86 o 
   5  15   1      123.43      129.53      8.17 o 
   6  15   1        2.12        6.53      4.54 o 
   7  15   1      164.16      167.19     10.23 o 
  -4  16   1        3.49        3.76      3.84 o 
  -3  16   1        2.03        2.62      3.74 o 
  -2  16   1       31.22       43.09      6.31 o 
  -1  16   1        1.56        9.43      5.30 o 
   0  16   1       44.75       35.33      6.06 o 
   1  16   1       18.01       42.20      6.66 o 
   2  16   1       40.10       37.27      6.54 o 
   3  16   1        2.99       -1.22      7.59 o 
   4  16   1       74.73       97.77      8.63 o 
   0   0   2     7237.41     6669.96     63.65 o 
   0   1   2      656.62      662.57      4.92 o 
   1   1   2      346.27      276.61      3.10 o 
  -1   2   2     6624.68     7523.06     48.80 o 
   0   2   2     6179.53     6546.93     34.69 o 
   1   2   2      303.87      345.43      4.37 o 
   2   2   2     5130.46     5030.13     21.92 o 
  -2   3   2      157.38      131.73      2.03 o 
  -1   3   2     1208.79     1199.63      8.60 o 
   0   3   2       41.57       31.79      1.85 o 
   1   3   2     4102.16     4192.46     32.85 o 
   2   3   2      727.54      726.62      7.94 o 
   3   3   2     3119.41     3110.45     18.10 o 
  -3   4   2       56.82       68.28      2.03 o 
  -2   4   2     3217.21     3003.47     20.86 o 
  -1   4   2        9.65       35.75      1.43 o 
   0   4   2      475.28      574.21      5.90 o 
   1   4   2       57.20      116.13      2.07 o 
   2   4   2      681.83      663.59      5.34 o 
   3   4   2      215.08      288.86      3.91 o 
   4   4   2     4845.93     4498.90     29.01 o 
  -4   5   2       34.09       21.47      1.80 o 
  -3   5   2     4491.72     4420.10     32.10 o 
  -2   5   2      243.30      332.25      3.80 o 
  -1   5   2     4774.25     4750.32     24.65 o 
   0   5   2       43.34       73.23      1.91 o 
   1   5   2     4082.84     4262.65     23.18 o 
   2   5   2      222.65      238.43      3.59 o 
   3   5   2     2811.79     2851.40     17.61 o 
   4   5   2      883.08      973.05      9.17 o 
   5   5   2     1592.23     1659.68     13.46 o 
  -5   6   2       56.96       92.10      2.59 o 
  -4   6   2     1810.27     1874.33     13.09 o 
  -3   6   2      466.00      455.89      4.96 o 
  -2   6   2     3515.28     3514.53     22.88 o 
  -1   6   2        4.55        6.04      1.22 o 
   0   6   2     4413.35     4485.36     24.85 o 
   1   6   2      355.27      338.57      4.02 o 
   2   6   2     2290.80     2283.54     17.19 o 
   3   6   2      134.59      116.79      3.08 o 
   4   6   2     1923.71     1894.76     14.68 o 
   5   6   2       80.39       70.35      2.75 o 
   6   6   2      556.57      624.21      8.76 o 
  -6   7   2      357.10      407.62      7.89 o 
  -5   7   2      698.74      780.79      9.34 o 
  -4   7   2      218.83      159.09      3.44 o 
  -3   7   2      461.56      427.34      4.52 o 
  -2   7   2      306.99      290.33      4.03 o 
  -1   7   2      531.36      563.84      6.24 o 
   0   7   2        0.89        0.22      1.09 o 
   1   7   2     2877.26     2994.06     19.81 o 
   2   7   2        6.94        4.25      1.37 o 
   3   7   2     5337.47     5132.78     39.15 o 
   4   7   2       35.25       31.77      2.57 o 
   5   7   2      688.38      704.56      9.19 o 
   6   7   2        0.38        0.56      1.79 o 
   7   7   2      126.05      158.10      4.81 o 
  -7   8   2      139.93      121.92      4.27 o 
  -6   8   2      293.85      350.49      6.53 o 
  -5   8   2        0.36        5.48      1.84 o 
  -4   8   2     1106.79     1163.80     10.27 o 
  -3   8   2        0.24        5.01      1.47 o 
  -2   8   2     2075.98     2076.07     18.01 o 
  -1   8   2      638.37      757.61      8.60 o 
   0   8   2     2287.23     2349.14     17.24 o 
   1   8   2        3.83       -1.43      1.43 o 
   2   8   2     1792.96     1630.73     12.82 o 
   3   8   2       25.79       15.82      2.18 o 
   4   8   2     1565.10     1569.75     15.08 o 
   5   8   2        4.40        9.65      2.11 o 
   6   8   2     1433.06     1501.69     15.43 o 
   7   8   2       67.57       88.47      4.16 o 
   8   8   2      361.10      301.51      6.97 o 
  -8   9   2       56.88       54.43      3.82 o 
  -7   9   2      498.14      458.14      8.06 o 
  -6   9   2      136.63      183.32      5.09 o 
  -5   9   2      100.90       95.25      3.60 o 
  -4   9   2       54.73       83.06      3.05 o 
  -3   9   2        1.55        1.23      1.43 o 
  -2   9   2      800.84      747.04      8.67 o 
  -1   9   2      246.20      283.51      5.31 o 
   0   9   2      562.95      499.16      6.93 o 
   1   9   2     1035.83      980.38      9.65 o 
   2   9   2        5.26        0.51      1.56 o 
   3   9   2     1191.08     1089.66     12.23 o 
   4   9   2      141.07      129.17      4.25 o 
   5   9   2      202.36      186.46      5.08 o 
   6   9   2       22.57       21.40      2.71 o 
   7   9   2      170.09      168.59      5.30 o 
   8   9   2      132.42      118.02      5.35 o 
   9   9   2      871.71      833.91     22.61 o 
  -9  10   2       65.17       68.44      5.54 o 
  -8  10   2      333.12      373.78      7.76 o 
  -7  10   2        8.07        2.84      2.22 o 
  -6  10   2     1189.86     1261.26     13.21 o 
  -5  10   2      431.65      520.90      7.20 o 
  -4  10   2      938.10      829.87      9.04 o 
  -3  10   2      465.00      464.96      6.82 o 
  -2  10   2      227.20      200.52      5.41 o 
  -1  10   2       51.59       76.10      3.39 o 
   0  10   2      407.46      430.36      7.00 o 
   1  10   2       61.97       81.89      3.70 o 
   2  10   2     1390.13     1301.15     15.64 o 
   3  10   2        3.61        0.71      2.43 o 
   4  10   2      830.25      752.32     13.55 o 
   5  10   2      148.82      145.78      6.30 o 
   6  10   2      654.42      720.25     15.34 o 
   7  10   2        0.35        1.98      2.74 o 
   8  10   2      608.39      578.58     11.47 o 
   9  10   2       29.02       37.01      5.22 o 
  10  10   2      203.79      185.57      7.37 o 
 -10  11   2        3.41        3.11      3.73 o 
  -9  11   2      178.89      154.17      6.22 o 
  -8  11   2       36.35       40.08      4.63 o 
  -7  11   2      309.39      365.62      7.78 o 
  -6  11   2       42.53       15.76      2.72 o 
  -5  11   2      594.71      639.82      9.03 o 
  -4  11   2        1.82        2.09      2.13 o 
  -3  11   2      678.35      617.58      9.06 o 
  -2  11   2      559.14      688.94     15.05 o 
  -1  11   2      561.46      557.30      8.52 o 
   0  11   2        4.69       -1.74      1.96 o 
   1  11   2      151.67      121.22      4.66 o 
   2  11   2       21.48       27.81      3.92 o 
   3  11   2       36.62       28.83      4.17 o 
   4  11   2      251.17      206.58      7.40 o 
   5  11   2      208.58      257.38      8.33 o 
   6  11   2      122.83      147.86      6.80 o 
   7  11   2      251.76      250.91     11.60 o 
   8  11   2       21.20       26.34      4.84 o 
   9  11   2      243.47      281.58     12.31 o 
  10  11   2       13.09        7.83      4.38 o 
  11  11   2      107.70       96.17      7.74 o 
 -11  12   2        2.51       -3.87      3.95 o 
 -10  12   2      178.70      165.88      7.56 o 
  -9  12   2        1.66       -1.46      3.16 o 
  -8  12   2      214.01      211.55      6.84 o 
  -7  12   2       20.53       10.07      2.61 o 
  -6  12   2      272.50      300.05      6.71 o 
  -5  12   2      157.91      184.94      5.15 o 
  -4  12   2      333.81      329.51      7.56 o 
  -3  12   2        0.37        4.08      3.00 o 
  -2  12   2      602.80      646.06     13.59 o 
  -1  12   2       32.91       33.12      5.01 o 
   0  12   2      626.59      615.25     11.41 o 
   1  12   2      364.42      346.50      7.73 o 
   2  12   2      475.46      420.22     10.59 o 
   3  12   2       20.49       11.54      4.77 o 
   4  12   2      155.64      138.45      7.24 o 
   5  12   2        3.71       -2.38      4.13 o 
   6  12   2      162.21      185.54      7.63 o 
   7  12   2       22.25        8.76      3.85 o 
   8  12   2      472.47      546.98     13.39 o 
   9  12   2       15.90        5.56      4.34 o 
  10  12   2      174.79      182.06      9.22 o 
  11  12   2        1.85       -3.83      3.83 o 
 -10  13   2        0.16       -1.27      4.18 o 
  -9  13   2       28.71       28.99      4.98 o 
  -8  13   2        0.29       -2.85      2.85 o 
  -7  13   2      197.17      232.19      6.52 o 
  -6  13   2        0.94        2.12      2.77 o 
  -5  13   2      289.67      272.34      7.26 o 
  -4  13   2       51.05       41.73      3.96 o 
  -3  13   2      182.04      170.96      8.43 o 
  -2  13   2       70.89       82.84      4.96 o 
  -1  13   2      341.33      368.93      8.24 o 
   0  13   2        8.55        9.24      2.98 o 
   1  13   2      507.10      446.33     11.30 o 
   2  13   2       76.30       73.58      7.71 o 
   3  13   2      144.88      125.82      6.75 o 
   4  13   2       53.18       42.47      5.08 o 
   5  13   2       93.23      137.54      7.08 o 
   6  13   2       33.43       20.44      6.88 o 
   7  13   2      119.76      140.38      7.18 o 
   8  13   2        8.09        8.03      4.30 o 
   9  13   2       39.74       48.74      5.94 o 
  10  13   2       11.41       25.28      5.42 o 
  -8  14   2       97.46      112.71      6.75 o 
  -7  14   2       14.98       14.79      3.40 o 
  -6  14   2      153.49      155.76      6.01 o 
  -5  14   2        0.78       -0.60      3.00 o 
  -4  14   2      268.39      255.69      7.45 o 
  -3  14   2        5.27       10.38      3.28 o 
  -2  14   2      394.66      426.78      9.27 o 
  -1  14   2       87.84      119.72      5.88 o 
   0  14   2      195.37      173.86      6.17 o 
   1  14   2       18.34        7.09      3.84 o 
   2  14   2      112.54       85.54     10.22 o 
   3  14   2       11.79       10.42      3.97 o 
   4  14   2      257.00      279.61      9.59 o 
   5  14   2       43.69       28.91      8.22 o 
   6  14   2      216.87      222.20      8.86 o 
   7  14   2       25.19       33.74      7.79 o 
   8  14   2      112.61      144.09      8.40 o 
  -6  15   2       11.95        7.17      3.55 o 
  -5  15   2       35.64       18.10      3.83 o 
  -4  15   2        0.10        2.64      3.24 o 
  -3  15   2      107.70      139.50      6.26 o 
  -2  15   2       25.48       46.08      4.42 o 
  -1  15   2      195.28      208.28      7.30 o 
   0  15   2        0.16       -0.03      3.91 o 
   1  15   2      198.36      163.78     10.53 o 
   2  15   2       23.22       12.07      4.53 o 
   3  15   2       69.88       51.49      7.43 o 
   4  15   2        8.63        8.62      4.24 o 
   5  15   2       44.98       49.25      5.89 o 
   6  15   2        0.00        4.42      4.38 o 
  -3  16   2        2.91       -3.27      3.27 o 
  -2  16   2      124.44      150.46      6.72 o 
  -1  16   2        4.08        4.24      4.30 o 
   0  16   2      176.42      159.26      8.08 o 
   1  16   2        0.02       -4.07      4.07 o 
   2  16   2      116.74      120.66      8.97 o 
   3  16   2        1.09        0.11      4.25 o 
   0   0   3     4065.28     3851.85     35.83 o 
   0   1   3     1114.26     1257.49      7.72 o 
   1   1   3     3142.28     3413.00     16.76 o 
  -1   2   3     1570.14     1579.57      9.69 o 
   0   2   3     4457.34     4576.20     24.25 o 
   1   2   3       44.91       47.84      1.93 o 
   2   2   3     3681.49     3708.83     24.14 o 
  -2   3   3        5.59        0.87      0.76 o 
  -1   3   3     1857.84     1563.18     11.88 o 
   0   3   3      190.92      173.92      3.24 o 
   1   3   3     4405.01     4641.91     26.91 o 
   2   3   3      422.26      505.90      5.54 o 
   3   3   3     2366.58     1960.13     13.22 o 
  -3   4   3     1406.58     1545.94     11.62 o 
  -2   4   3     1018.49      852.55      7.76 o 
  -1   4   3      781.57     1130.82      9.92 o 
   0   4   3      300.11      388.76      5.20 o 
   1   4   3      490.64      782.93      7.86 o 
   2   4   3     1774.04     1673.98     14.42 o 
   3   4   3       32.93       38.66      1.81 o 
   4   4   3     3797.94     4161.29     35.91 o 
  -4   5   3      260.82      236.99      3.49 o 
  -3   5   3     3161.34     3655.10     18.89 o 
  -2   5   3       14.49       19.49      1.47 o 
  -1   5   3     3366.63     3467.03     20.51 o 
   0   5   3      697.70      686.30      6.70 o 
   1   5   3      655.48      712.45      6.84 o 
   2   5   3     1195.34     1026.39      7.52 o 
   3   5   3       64.37       88.53      2.30 o 
   4   5   3      514.95      502.34      5.98 o 
   5   5   3     2051.60     2186.13     14.82 o 
  -5   6   3        0.05       -0.76      1.23 o 
  -4   6   3     1825.53     1897.63     12.26 o 
  -3   6   3      694.10      676.42      6.39 o 
  -2   6   3     2314.87     2381.00     15.57 o 
  -1   6   3      108.59       92.68      2.65 o 
   0   6   3     5032.16     5317.39     29.03 o 
   1   6   3      916.60      800.31      8.18 o 
   2   6   3     2328.56     2072.59     12.63 o 
   3   6   3     1252.10     1249.71      9.78 o 
   4   6   3      635.32      833.83      8.29 o 
   5   6   3      198.89      213.82      4.39 o 
   6   6   3      451.37      419.28      7.10 o 
  -6   7   3       81.31      116.62      3.77 o 
  -5   7   3     1973.96     2131.96     15.68 o 
  -4   7   3      244.23      197.26      3.60 o 
  -3   7   3     1526.14     1319.43     10.35 o 
  -2   7   3       61.94       72.34      2.71 o 
  -1   7   3     1438.93     1467.11     10.94 o 
   0   7   3       74.18       90.33      2.41 o 
   1   7   3     2717.72     2667.78     25.05 o 
   2   7   3      387.11      420.40      4.87 o 
   3   7   3     3031.07     2880.64     17.87 o 
   4   7   3      159.62      120.05      3.46 o 
   5   7   3     1001.48      986.94     10.36 o 
   6   7   3       84.02       79.82      4.92 o 
   7   7   3       45.97       53.47      3.66 o 
  -7   8   3        8.58        6.45      2.27 o 
  -6   8   3      314.71      315.53      5.70 o 
  -5   8   3       65.84       59.09      3.02 o 
  -4   8   3      416.62      470.15      6.40 o 
  -3   8   3      482.97      378.62      6.81 o 
  -2   8   3     1426.40     1393.36     14.32 o 
  -1   8   3       83.13       94.26      3.23 o 
   0   8   3     1486.64     1522.01     14.49 o 
   1   8   3      222.74      175.12      3.82 o 
   2   8   3     1124.40      982.99     10.53 o 
   3   8   3        6.48        5.89      2.08 o 
   4   8   3     2197.61     2122.96     28.42 o 
   5   8   3        2.02       -2.08      2.08 o 
   6   8   3     1104.57     1095.36     14.56 o 
   7   8   3        1.40       -2.30      2.30 o 
   8   8   3      132.47      112.04      4.95 o 
  -8   9   3        3.21        7.99      2.94 o 
  -7   9   3      222.23      177.29      5.64 o 
  -6   9   3      122.14      107.29      3.89 o 
  -5   9   3      226.59      235.84      5.06 o 
  -4   9   3      105.87      120.01      3.87 o 
  -3   9   3      353.42      314.41      6.49 o 
  -2   9   3      110.29      140.48      4.45 o 
  -1   9   3      963.14     1038.51     13.12 o 
   0   9   3        0.95       -1.59      1.85 o 
   1   9   3     1019.91      976.78     11.81 o 
   2   9   3        7.88       19.13      2.51 o 
   3   9   3     1118.67     1109.81     16.36 o 
   4   9   3       48.27       61.25      4.85 o 
   5   9   3      749.86      725.84     13.36 o 
   6   9   3       53.42       60.64      5.12 o 
   7   9   3      418.20      419.75     10.79 o 
   8   9   3        0.27       -0.60      3.42 o 
   9   9   3      506.92      478.22     10.89 o 
  -9  10   3       22.13       14.23      3.62 o 
  -8  10   3      169.39      151.55      5.75 o 
  -7  10   3       10.15       22.28      2.83 o 
  -6  10   3      759.77      813.77     10.10 o 
  -5  10   3       37.47       30.87      3.25 o 
  -4  10   3      304.83      230.77      5.95 o 
  -3  10   3        0.74       -2.25      2.25 o 
  -2  10   3      145.06      141.49      5.43 o 
  -1  10   3       32.68       38.02      3.66 o 
   0  10   3      497.31      501.64     13.56 o 
   1  10   3      200.88      117.24      4.43 o 
   2  10   3      881.30      779.57     14.53 o 
   3  10   3       56.59       66.75      5.14 o 
   4  10   3      628.21      636.44     12.71 o 
   5  10   3       52.04       68.16      5.30 o 
   6  10   3      235.53      253.66      8.36 o 
   7  10   3       63.70       39.23      5.09 o 
   8  10   3      389.99      394.31     11.10 o 
   9  10   3        2.97       -1.37      3.18 o 
  10  10   3      345.18      355.24      9.86 o 
 -10  11   3        1.18       -3.38      3.80 o 
  -9  11   3      151.40      141.74      7.88 o 
  -8  11   3       20.84        9.51      3.52 o 
  -7  11   3      468.48      491.16     11.00 o 
  -6  11   3       45.55       40.81      3.80 o 
  -5  11   3      322.51      342.25      7.59 o 
  -4  11   3        3.99        0.21      2.75 o 
  -3  11   3      390.31      357.62     10.45 o 
  -2  11   3      226.79      208.60      6.78 o 
  -1  11   3      301.12      306.58      7.59 o 
   0  11   3       12.48       18.19      2.89 o 
   1  11   3      141.12       95.67      5.25 o 
   2  11   3        0.01        0.68      2.38 o 
   3  11   3      584.98      558.99     12.10 o 
   4  11   3        1.56       -2.08      2.88 o 
   5  11   3      516.18      495.59     11.76 o 
   6  11   3       22.19       21.90      4.73 o 
   7  11   3      223.50      237.30      8.81 o 
   8  11   3       11.19       13.22      4.27 o 
   9  11   3      184.13      194.37      8.63 o 
  10  11   3       14.52       29.23      4.58 o 
  11  11   3      126.72      147.74      8.95 o 
 -10  12   3       96.86       88.45      7.38 o 
  -9  12   3        2.12        1.23      4.16 o 
  -8  12   3      178.07      166.51      7.98 o 
  -7  12   3        1.54       -3.70      3.70 o 
  -6  12   3      318.69      337.12     10.28 o 
  -5  12   3       38.41       31.37      3.65 o 
  -4  12   3      425.41      436.51     10.10 o 
  -3  12   3        8.95        9.45      3.27 o 
  -2  12   3      345.49      394.01      9.45 o 
  -1  12   3        3.68       -0.18      2.53 o 
   0  12   3      204.97      192.34      5.94 o 
   1  12   3      145.46      159.80      5.53 o 
   2  12   3      243.09      216.62      7.90 o 
   3  12   3        0.57       -2.11      3.03 o 
   4  12   3      127.72      110.18      6.59 o 
   5  12   3      122.47      126.83      6.98 o 
   6  12   3      183.45      219.66      8.43 o 
   7  12   3       86.09       96.32      7.00 o 
   8  12   3      316.84      332.78     10.83 o 
   9  12   3        3.37        3.04      5.15 o 
  10  12   3      120.50      131.13      7.77 o 
  -9  13   3       29.31       17.97      5.09 o 
  -8  13   3        7.88        9.94      4.38 o 
  -7  13   3      197.93      215.47      9.06 o 
  -6  13   3        4.74        3.66      3.21 o 
  -5  13   3      336.58      348.17      9.48 o 
  -4  13   3        1.59        3.34      3.28 o 
  -3  13   3      267.59      265.86      8.16 o 
  -2  13   3       61.88       66.08      5.74 o 
  -1  13   3      256.87      291.72      7.49 o 
   0  13   3       41.51       10.87      2.98 o 
   1  13   3      227.45      198.53      6.34 o 
   2  13   3       21.07       18.45      4.16 o 
   3  13   3      144.86      150.20      7.12 o 
   4  13   3       91.55       81.21      6.15 o 
   5  13   3      104.35      128.67      7.06 o 
   6  13   3        1.89        4.84      4.55 o 
   7  13   3      149.81      174.56      8.40 o 
   8  13   3        0.34        0.87      4.15 o 
   9  13   3      146.57      168.16      8.80 o 
  -7  14   3        2.04       -3.88      3.88 o 
  -6  14   3       59.65       79.86      6.80 o 
  -5  14   3        8.67        5.15      3.66 o 
  -4  14   3      184.01      174.28      7.20 o 
  -3  14   3        9.91       10.41      3.28 o 
  -2  14   3      375.95      405.14      9.82 o 
  -1  14   3        6.43        1.81      3.03 o 
   0  14   3      174.79      139.84      6.06 o 
   1  14   3       14.98       11.05      4.09 o 
   2  14   3      154.97      149.93      8.16 o 
   3  14   3        0.28       -3.47      3.54 o 
   4  14   3      107.68      103.74      7.17 o 
   5  14   3        1.70       -0.56      3.83 o 
   6  14   3       67.00      106.07     12.98 o 
   7  14   3        5.04        1.21      4.26 o 
  -5  15   3      120.90      164.17      9.16 o 
  -4  15   3       17.45       15.10      3.60 o 
  -3  15   3      117.72      141.94      6.31 o 
  -2  15   3        0.39        1.95      2.97 o 
  -1  15   3      140.35      130.66      6.41 o 
   0  15   3        4.34       12.69      3.96 o 
   1  15   3      239.86      228.31      9.20 o 
   2  15   3        1.26       -1.66      3.90 o 
   3  15   3      105.64       77.16      6.68 o 
   4  15   3        8.40        9.84      4.32 o 
   5  15   3       56.59       62.87      6.43 o 
  -1  16   3        3.58       -3.18      3.18 o 
   0  16   3      117.65      114.46      7.98 o 
   1  16   3        0.19        2.38      4.30 o 
   0   0   4     1404.64     1515.25     17.43 o 
   0   1   4     4570.06     4698.12     22.22 o 
   1   1   4     1434.72     1680.51     10.06 o 
  -1   2   4        3.62        2.81      0.82 o 
   0   2   4     2785.39     3062.58     16.00 o 
   1   2   4      174.70      263.48      3.51 o 
   2   2   4     2364.56     2645.14     14.44 o 
  -2   3   4      336.45      456.41      4.96 o 
  -1   3   4     1360.00     1233.85     23.84 o 
   0   3   4        3.99        0.65      1.34 o 
   1   3   4     9590.85    10202.63     51.78 o 
   2   3   4      705.13      703.34      7.19 o 
   3   3   4     1685.61     1488.68      9.58 o 
  -3   4   4      860.40      837.17      7.51 o 
  -2   4   4       75.30       83.34      2.24 o 
  -1   4   4      103.96      201.43      3.94 o 
   0   4   4     1119.82      885.07      9.01 o 
   1   4   4       53.19       93.86      2.98 o 
   2   4   4     2982.04     2619.15     20.68 o 
   3   4   4      553.31      565.43      5.91 o 
   4   4   4     4752.22     4846.62     29.41 o 
  -4   5   4      103.88      100.13      2.79 o 
  -3   5   4     1754.73     1919.67     14.37 o 
  -2   5   4       61.97       34.25      2.44 o 
  -1   5   4     3036.94     3279.60     30.16 o 
   0   5   4      317.16      431.82      6.15 o 
   1   5   4      985.10      880.17      9.31 o 
   2   5   4      170.27      189.48      3.77 o 
   3   5   4      308.26      239.72      4.19 o 
   4   5   4       19.24       14.57      1.63 o 
   5   5   4     2160.10     2164.61     19.65 o 
  -5   6   4       42.46       40.17      2.30 o 
  -4   6   4     1078.01     1009.16     10.57 o 
  -3   6   4      190.88      192.28      3.63 o 
  -2   6   4     1122.95     1226.75     10.07 o 
  -1   6   4      223.26      216.57      4.56 o 
   0   6   4     2879.27     3200.25     22.31 o 
   1   6   4        1.08        1.31      1.54 o 
   2   6   4     1429.60     1461.04     13.13 o 
   3   6   4       30.16       37.30      2.77 o 
   4   6   4     1047.23     1064.39     12.35 o 
   5   6   4       74.99       90.98      3.57 o 
   6   6   4      272.85      286.15      5.31 o 
  -6   7   4       44.87       26.70      3.62 o 
  -5   7   4     1562.12     1444.68     14.86 o 
  -4   7   4      247.10      241.10      4.34 o 
  -3   7   4      815.05      895.02      9.36 o 
  -2   7   4      982.28      980.02      9.83 o 
  -1   7   4     2141.43     1997.68     16.67 o 
   0   7   4       88.84       62.54      3.17 o 
   1   7   4     1826.62     1795.20     15.58 o 
   2   7   4       33.36       25.63      2.16 o 
   3   7   4     2009.81     2260.29     16.67 o 
   4   7   4       86.90       62.22      4.21 o 
   5   7   4      815.58      821.16     11.14 o 
   6   7   4        2.52        2.33      2.49 o 
   7   7   4      248.21      236.04      6.95 o 
  -7   8   4      113.40      126.30      6.39 o 
  -6   8   4      465.82      413.21     10.50 o 
  -5   8   4      433.14      459.59      9.08 o 
  -4   8   4       49.07       33.57      3.46 o 
  -3   8   4       85.44       94.96      3.68 o 
  -2   8   4      639.66      715.04     14.73 o 
  -1   8   4      128.63      132.06      4.13 o 
   0   8   4      671.08      605.51      8.43 o 
   1   8   4        1.59       -0.34      1.47 o 
   2   8   4      443.40      413.30      6.29 o 
   3   8   4       14.52       20.11      2.81 o 
   4   8   4     1012.34     1095.41     16.14 o 
   5   8   4      354.08      331.98      7.82 o 
   6   8   4      628.11      588.37     12.32 o 
   7   8   4       34.71       37.13      4.14 o 
   8   8   4      204.76      225.61      7.25 o 
  -8   9   4        8.40        5.96      3.59 o 
  -7   9   4      408.55      420.97     11.20 o 
  -6   9   4        2.28        1.66      3.15 o 
  -5   9   4      493.36      426.67     10.66 o 
  -4   9   4       45.20       34.91      3.66 o 
  -3   9   4      605.61      599.97     10.59 o 
  -2   9   4      199.31      176.19      5.88 o 
  -1   9   4     1223.68     1101.15     13.18 o 
   0   9   4      253.55      213.19      5.31 o 
   1   9   4     1100.07     1085.45     11.14 o 
   2   9   4       92.48       95.88      3.77 o 
   3   9   4      743.17      743.35     10.51 o 
   4   9   4       20.37       17.14      3.58 o 
   5   9   4      404.18      330.10      9.27 o 
   6   9   4       63.28       83.34      8.09 o 
   7   9   4      708.32      795.87     15.46 o 
   8   9   4        0.40       -2.87      2.87 o 
   9   9   4      578.57      591.58     13.90 o 
  -9  10   4       16.14        8.58      4.26 o 
  -8  10   4      123.60      130.64      7.72 o 
  -7  10   4        6.25       -1.98      3.24 o 
  -6  10   4      631.40      534.78     12.62 o 
  -5  10   4       16.41       12.90      3.86 o 
  -4  10   4      237.64      317.10      8.09 o 
  -3  10   4       46.44       33.11      3.67 o 
  -2  10   4      162.08      115.19      5.18 o 
  -1  10   4      114.82      142.65      5.63 o 
   0  10   4      262.13      232.27      6.23 o 
   1  10   4       11.26       23.50      2.66 o 
   2  10   4      639.10      637.77     10.00 o 
   3  10   4       47.55       60.42      4.57 o 
   4  10   4      315.26      272.40      8.48 o 
   5  10   4      120.99      120.51      6.63 o 
   6  10   4       62.44       50.87      5.38 o 
   7  10   4       16.83       23.69      4.65 o 
   8  10   4      115.00       96.31      6.19 o 
   9  10   4       33.92       37.71      5.28 o 
  10  10   4      274.36      318.17     14.35 o 
 -10  11   4        1.20        2.36      4.12 o 
  -9  11   4      186.59      212.15     11.33 o 
  -8  11   4        4.70        9.46      4.70 o 
  -7  11   4      417.96      424.55     11.90 o 
  -6  11   4        3.44       -1.46      3.45 o 
  -5  11   4      224.89      242.35      8.80 o 
  -4  11   4      124.90      141.32      5.95 o 
  -3  11   4      750.08      805.26     13.50 o 
  -2  11   4        7.32       11.00      3.34 o 
  -1  11   4      522.61      564.35     11.06 o 
   0  11   4        3.31       -2.13      2.13 o 
   1  11   4      169.63      174.81      5.55 o 
   2  11   4       28.87        8.31      2.83 o 
   3  11   4      527.23      499.85     11.66 o 
   4  11   4       49.02       46.89      4.93 o 
   5  11   4      659.28      610.50     13.43 o 
   6  11   4      119.63      132.10      7.83 o 
   7  11   4      294.08      274.98     10.16 o 
   8  11   4        0.77       -3.81      3.81 o 
   9  11   4      137.75      135.18      8.52 o 
  10  11   4        0.09       -4.98      4.98 o 
  11  11   4       90.35       98.41      7.87 o 
  -9  12   4       11.62       25.07      5.39 o 
  -8  12   4      149.01      147.72      8.31 o 
  -7  12   4        5.90        8.80      4.24 o 
  -6  12   4      198.68      196.04      8.40 o 
  -5  12   4        0.03       -3.31      3.31 o 
  -4  12   4      316.72      361.27      9.39 o 
  -3  12   4        7.67       10.15      3.44 o 
  -2  12   4      380.97      345.01      9.08 o 
  -1  12   4       19.60        7.11      2.76 o 
   0  12   4      262.81      325.73      7.71 o 
   1  12   4        2.36        1.24      2.56 o 
   2  12   4      181.14      191.72      6.05 o 
   3  12   4       71.73       78.69      9.01 o 
   4  12   4       76.45       52.13      6.28 o 
   5  12   4        7.45        6.86      3.72 o 
   6  12   4      175.67      221.18      8.76 o 
   7  12   4        8.79        7.26      4.20 o 
   8  12   4      212.37      206.82      9.11 o 
   9  12   4       12.15       12.65      4.85 o 
  -8  13   4        0.01       -4.14      4.14 o 
  -7  13   4      154.49      137.75      9.83 o 
  -6  13   4        0.08       -3.66      3.66 o 
  -5  13   4      200.31      229.26      9.18 o 
  -4  13   4        3.52        6.98      4.02 o 
  -3  13   4      280.54      258.84      8.25 o 
  -2  13   4        0.44       -0.68      2.66 o 
  -1  13   4      342.98      400.11      9.83 o 
   0  13   4        7.63       -2.05      2.62 o 
   1  13   4      308.20      316.30      7.92 o 
   2  13   4        7.88       10.03      3.54 o 
   3  13   4      147.51      143.67     10.05 o 
   4  13   4        8.16       17.32      4.33 o 
   5  13   4      121.96      153.33      7.73 o 
   6  13   4       15.00        6.04      4.24 o 
   7  13   4      146.15      147.19      8.29 o 
   8  13   4        1.24        6.19      5.08 o 
  -6  14   4       26.10       36.49      5.60 o 
  -5  14   4        0.67       -3.83      3.83 o 
  -4  14   4      111.04      101.78      7.62 o 
  -3  14   4       11.14       12.39      3.28 o 
  -2  14   4      199.76      214.92      6.92 o 
  -1  14   4        1.16        6.67      3.19 o 
   0  14   4      152.82      144.78      5.85 o 
   1  14   4        0.32       -1.96      2.85 o 
   2  14   4      199.00      197.29      8.32 o 
   3  14   4        0.52       -3.75      3.75 o 
   4  14   4      128.06      141.67      8.12 o 
   5  14   4        0.02       -1.16      3.83 o 
   6  14   4       37.60       33.11      5.46 o 
  -4  15   4        2.64        3.59      3.60 o 
  -3  15   4      117.61      135.75      7.60 o 
  -2  15   4       10.80        0.71      3.40 o 
  -1  15   4       96.82      113.49      6.31 o 
   0  15   4        0.22       -2.16      3.12 o 
   1  15   4      190.10      196.69     10.66 o 
   2  15   4        1.45       -4.01      4.01 o 
   3  15   4      134.76      122.24      8.07 o 
   4  15   4       10.74       17.17      4.75 o 
   0   0   5     7245.83     7453.05     70.35 o 
   0   1   5      757.79      779.76      5.97 o 
   1   1   5      265.88      285.74      3.46 o 
  -1   2   5        1.78        2.06      1.06 o 
   0   2   5     8083.97     8516.00     37.00 o 
   1   2   5     1246.86     1184.87      9.16 o 
   2   2   5     5259.36     5350.44     24.53 o 
  -2   3   5     2352.68     2529.08     13.68 o 
  -1   3   5       32.26       25.53      2.00 o 
   0   3   5     1884.27     2087.44     14.74 o 
   1   3   5     1220.47     1310.24      9.90 o 
   2   3   5      123.03      119.22      2.70 o 
   3   3   5     1303.62     1151.78      8.17 o 
  -3   4   5      259.60      267.89      4.64 o 
  -2   4   5     2489.69     2569.75     17.77 o 
  -1   4   5       28.51       19.24      1.84 o 
   0   4   5     2521.43     2452.31     18.28 o 
   1   4   5        0.13       -1.21      1.21 o 
   2   4   5     1010.61      954.40      9.21 o 
   3   4   5        4.94       18.60      1.58 o 
   4   4   5     2656.22     2842.28     24.94 o 
  -4   5   5      465.89      439.63      7.06 o 
  -3   5   5      327.25      363.59      6.31 o 
  -2   5   5     1058.76      924.64      9.38 o 
  -1   5   5      864.76      908.19      9.98 o 
   0   5   5      169.15      242.81      4.95 o 
   1   5   5      987.80      957.57     10.28 o 
   2   5   5       30.69        7.69      1.60 o 
   3   5   5      535.25      520.25      6.15 o 
   4   5   5        6.25       -0.13      1.63 o 
   5   5   5      229.60      224.74      5.18 o 
  -5   6   5      725.48      658.95      9.26 o 
  -4   6   5     1733.46     1665.41     15.60 o 
  -3   6   5      169.10      174.16      4.56 o 
  -2   6   5      933.12      883.92      9.38 o 
  -1   6   5       60.30       70.70      4.58 o 
   0   6   5     2444.75     2661.14     20.29 o 
   1   6   5        5.04        3.15      1.75 o 
   2   6   5     1401.98     1363.06     12.05 o 
   3   6   5        5.23        0.41      1.55 o 
   4   6   5      909.45      880.31     10.49 o 
   5   6   5      100.76       85.86      3.83 o 
   6   6   5     1256.57     1257.28     13.60 o 
  -6   7   5      104.85      114.23      6.08 o 
  -5   7   5     1015.17     1024.57     13.27 o 
  -4   7   5      124.47      148.29      4.62 o 
  -3   7   5       31.28       32.57      3.94 o 
  -2   7   5        3.74        0.49      1.64 o 
  -1   7   5        0.76       -1.66      1.66 o 
   0   7   5        4.83        1.57      1.74 o 
   1   7   5       14.25       14.73      2.24 o 
   2   7   5       26.76       30.14      2.41 o 
   3   7   5      696.93      755.83      8.83 o 
   4   7   5      222.08      239.95      6.09 o 
   5   7   5      387.77      353.10      6.83 o 
   6   7   5      386.19      384.84      9.25 o 
   7   7   5      287.09      263.87      8.84 o 
  -7   8   5        2.11       -3.27      3.27 o 
  -6   8   5     1140.49     1171.40     25.89 o 
  -5   8   5        0.40       -1.12      3.07 o 
  -4   8   5     2190.48     2095.09     23.07 o 
  -3   8   5      222.91      290.89      6.99 o 
  -2   8   5     3434.89     3339.22     24.86 o 
  -1   8   5      841.46      761.60     10.07 o 
   0   8   5     1530.81     1624.07     15.61 o 
   1   8   5      306.55      304.69      6.27 o 
   2   8   5      330.39      320.77      5.82 o 
   3   8   5      137.22      144.01      4.11 o 
   4   8   5      596.66      639.19      9.39 o 
   5   8   5       78.29       99.93      4.94 o 
   6   8   5     1798.42     1793.46     42.79 o 
   7   8   5       27.56       20.74      4.76 o 
   8   8   5      565.42      539.00     12.97 o 
  -8   9   5        2.21        4.03      4.46 o 
  -7   9   5       87.04      112.21      7.10 o 
  -6   9   5       37.32       79.02      6.35 o 
  -5   9   5      109.32      121.78      6.74 o 
  -4   9   5      345.46      345.21      9.87 o 
  -3   9   5       85.91       71.43      5.20 o 
  -2   9   5      110.57       71.36      6.68 o 
  -1   9   5      451.95      462.20      7.97 o 
   0   9   5        1.21       -2.14      2.14 o 
   1   9   5      270.84      263.29      5.50 o 
   2   9   5        8.55       14.83      2.38 o 
   3   9   5       84.06       96.67      3.91 o 
   4   9   5      164.93      167.43      5.62 o 
   5   9   5        5.48       15.93      3.84 o 
   6   9   5        5.77        1.87      3.77 o 
   7   9   5       29.10       31.37      4.88 o 
   8   9   5       57.94       73.22      6.44 o 
   9   9   5      200.88      210.98      8.74 o 
  -9  10   5       13.41        7.11      4.18 o 
  -8  10   5      265.12      289.75     10.15 o 
  -7  10   5        0.02       -0.69      4.51 o 
  -6  10   5      606.05      625.37     14.12 o 
  -5  10   5        5.21       -3.14      3.14 o 
  -4  10   5      503.59      487.23     16.72 o 
  -3  10   5       56.65       63.02      7.72 o 
  -2  10   5     1016.26     1035.47     21.83 o 
  -1  10   5       47.07       20.86      5.19 o 
   0  10   5      962.39      882.06     12.72 o 
   1  10   5       56.89       58.89      3.52 o 
   2  10   5     1442.40     1405.15     14.23 o 
   3  10   5       61.63       76.18      4.39 o 
   4  10   5     1040.79     1064.95     18.04 o 
   5  10   5      102.89      108.76      7.15 o 
   6  10   5      554.71      530.30     30.93 o 
   7  10   5       60.14       50.46      5.97 o 
   8  10   5      143.97      164.67      8.21 o 
   9  10   5        2.13       -0.86      3.95 o 
  10  10   5      201.35      238.65      9.73 o 
 -10  11   5        1.31       -4.11      4.11 o 
  -9  11   5      128.43      147.26      8.39 o 
  -8  11   5        9.77       34.81      6.12 o 
  -7  11   5      231.09      251.67     10.59 o 
  -6  11   5       15.85       44.92      5.55 o 
  -5  11   5       86.16       75.37      6.29 o 
  -4  11   5       18.35       13.10      3.98 o 
  -3  11   5      167.94      167.36      9.50 o 
  -2  11   5        0.04        0.08      3.36 o 
  -1  11   5      143.10      166.82      6.45 o 
   0  11   5       18.65       37.60      3.63 o 
   1  11   5      101.04       97.14      5.06 o 
   2  11   5       23.77       22.73      3.21 o 
   3  11   5      160.41      174.09      6.60 o 
   4  11   5      136.33      136.43      6.96 o 
   5  11   5      283.68      233.39     10.63 o 
   6  11   5        1.61        0.02      4.02 o 
   7  11   5       36.12       28.10      6.92 o 
   8  11   5        2.54        1.96      4.49 o 
   9  11   5       29.51       32.40      5.53 o 
  10  11   5        0.08       -4.21      4.21 o 
  -8  12   5      149.41      191.93      8.94 o 
  -7  12   5        3.16        4.96      4.46 o 
  -6  12   5      248.62      225.28     10.26 o 
  -5  12   5        3.18       11.87      4.26 o 
  -4  12   5      322.60      305.30     10.19 o 
  -3  12   5        5.38        5.53      3.78 o 
  -2  12   5      390.33      378.12     11.05 o 
  -1  12   5        2.75       -2.69      3.05 o 
   0  12   5      316.95      322.68      7.80 o 
   1  12   5       33.17       36.00      4.77 o 
   2  12   5      448.91      543.04     10.23 o 
   3  12   5        0.00       -3.49      3.49 o 
   4  12   5      385.03      323.22     10.29 o 
   5  12   5       76.87       76.53      7.62 o 
   6  12   5      350.97      308.73     10.76 o 
   7  12   5        6.76       -2.85      5.09 o 
   8  12   5      350.64      342.54     11.87 o 
  -7  13   5       58.99       60.17      6.80 o 
  -6  13   5        4.92       -3.27      4.07 o 
  -5  13   5       90.18      112.98      7.92 o 
  -4  13   5        0.14       -2.82      3.86 o 
  -3  13   5      150.58      145.23      7.52 o 
  -2  13   5       13.88       36.83      5.19 o 
  -1  13   5       83.31       72.69      5.63 o 
   0  13   5        6.32       10.31      3.06 o 
   1  13   5      194.53      222.38      7.18 o 
   2  13   5       16.71       22.21      4.68 o 
   3  13   5      120.47      148.52      7.50 o 
   4  13   5        2.12       -2.49      3.83 o 
   5  13   5       58.13       50.58      6.14 o 
   6  13   5        5.25        6.72      4.59 o 
   7  13   5       24.71       27.82      6.79 o 
  -5  14   5       10.96       13.52      4.98 o 
  -4  14   5      192.96      212.91      9.46 o 
  -3  14   5       23.52       24.66      5.22 o 
  -2  14   5      257.95      273.19      8.90 o 
  -1  14   5        0.04       -1.08      3.44 o 
   0  14   5      161.66      159.83      6.17 o 
   1  14   5        2.82        6.63      3.52 o 
   2  14   5      157.90      198.98      8.58 o 
   3  14   5        0.50       -3.79      3.79 o 
   4  14   5      259.98      235.57     10.75 o 
   5  14   5       12.61        2.38      4.62 o 
   0   0   6      528.68      436.78      9.09 o 
   0   1   6       22.84       37.99      1.95 o 
   1   1   6     8338.94     8419.24     52.02 o 
  -1   2   6      239.05      228.39      3.93 o 
   0   2   6      135.09       79.10      2.58 o 
   1   2   6       39.49       40.35      3.89 o 
   2   2   6      148.49      132.01      4.25 o 
  -2   3   6       46.56       39.29      3.21 o 
  -1   3   6     5021.77     4869.16     28.77 o 
   0   3   6        5.14        4.02      1.48 o 
   1   3   6     3093.36     3148.55     25.62 o 
   2   3   6       14.60       12.61      2.33 o 
   3   3   6     1578.23     1715.67     15.44 o 
  -3   4   6        0.00        0.64      1.70 o 
  -2   4   6      182.78      155.52      4.31 o 
  -1   4   6       89.91       94.82      3.19 o 
   0   4   6      256.07      242.83      4.34 o 
   1   4   6      109.50       82.60      3.62 o 
   2   4   6      411.26      456.38      6.34 o 
   3   4   6       64.45       72.51      3.51 o 
   4   4   6      172.99      182.72      4.79 o 
  -4   5   6      273.35      235.90      5.58 o 
  -3   5   6     1724.28     1665.35     16.44 o 
  -2   5   6        6.46        9.63      2.09 o 
  -1   5   6     2152.32     1929.93     16.60 o 
   0   5   6       15.46       10.46      1.83 o 
   1   5   6     1261.62     1248.03     11.61 o 
   2   5   6       16.38       15.93      2.10 o 
   3   5   6      667.26      690.82     10.09 o 
   4   5   6       15.02       29.05      2.80 o 
   5   5   6     1299.50     1372.41     14.42 o 
  -5   6   6       11.61       12.88      2.63 o 
  -4   6   6       98.42      140.24      4.62 o 
  -3   6   6       55.14       49.18      3.95 o 
  -2   6   6       27.72       19.65      2.53 o 
  -1   6   6        9.33        3.55      1.97 o 
   0   6   6        6.13        2.69      1.91 o 
   1   6   6        2.41       -1.13      1.61 o 
   2   6   6       78.26       69.44      3.50 o 
   3   6   6       39.59       25.82      4.15 o 
   4   6   6      341.02      314.24      7.02 o 
   5   6   6      163.17      133.79      4.60 o 
   6   6   6      372.71      431.97      7.96 o 
  -6   7   6      133.80      151.84      6.51 o 
  -5   7   6     2338.48     2578.84     25.66 o 
  -4   7   6        6.36        8.30      2.62 o 
  -3   7   6     3330.56     3220.15     59.32 o 
  -2   7   6      121.19      115.92      4.61 o 
  -1   7   6     1992.12     2020.05     18.21 o 
   0   7   6      438.77      429.73      7.58 o 
   1   7   6      453.43      462.24      7.80 o 
   2   7   6        9.23        9.88      2.40 o 
   3   7   6      385.67      370.34      7.75 o 
   4   7   6       38.16       23.80      3.49 o 
   5   7   6     1126.56     1179.46     15.09 o 
   6   7   6       48.68       64.96      5.81 o 
   7   7   6     1460.69     1507.06     22.79 o 
  -7   8   6        0.74       -3.06      3.06 o 
  -6   8   6      164.41      174.57      7.04 o 
  -5   8   6      100.23      116.19      6.17 o 
  -4   8   6      218.98      237.78      7.62 o 
  -3   8   6      478.95      472.92      9.20 o 
  -2   8   6      260.62      308.40      7.04 o 
  -1   8   6       27.20       31.04      3.18 o 
   0   8   6      129.52      151.28      5.06 o 
   1   8   6       12.22        2.95      2.32 o 
   2   8   6        1.97        2.21      2.02 o 
   3   8   6       39.17       43.23      3.29 o 
   4   8   6        6.63        5.64      2.72 o 
   5   8   6       15.63        8.90      3.38 o 
   6   8   6      125.92      148.03      6.44 o 
   7   8   6        0.10       -3.15      3.15 o 
   8   8   6       52.91       82.05      6.65 o 
  -8   9   6        7.02       -3.78      3.78 o 
  -7   9   6      374.11      413.94     12.11 o 
  -6   9   6       53.89       39.60      5.44 o 
  -5   9   6      782.69      768.84     13.93 o 
  -4   9   6        0.73        5.25      3.36 o 
  -3   9   6     1874.37     1799.41     23.85 o 
  -2   9   6       40.70       41.51      4.61 o 
  -1   9   6     2080.13     2131.52     21.60 o 
   0   9   6       34.44       38.79      4.52 o 
   1   9   6     1311.82     1411.87     14.37 o 
   2   9   6       38.40       33.60      4.20 o 
   3   9   6     1173.86     1204.48     13.82 o 
   4   9   6       20.85        8.62      3.73 o 
   5   9   6      820.60      857.02     21.13 o 
   6   9   6      194.28      168.17      6.99 o 
   7   9   6      383.59      374.91     11.12 o 
   8   9   6       20.01       21.17      5.72 o 
   9   9   6      177.01      215.81      9.13 o 
  -9  10   6        3.93        3.49      4.22 o 
  -8  10   6       72.31       72.83      7.89 o 
  -7  10   6       13.57       24.06      4.93 o 
  -6  10   6       49.45       67.47      7.41 o 
  -5  10   6        4.23       -1.35      3.37 o 
  -4  10   6       61.92       47.11      5.78 o 
  -3  10   6        0.43        2.64      3.26 o 
  -2  10   6       67.03       80.55      5.71 o 
  -1  10   6        9.52        8.31      3.40 o 
   0  10   6       73.14       83.92      5.57 o 
   1  10   6      141.10      166.46      4.90 o 
   2  10   6      220.23      248.47      5.92 o 
   3  10   6       37.20       29.66      3.49 o 
   4  10   6      180.15      236.41      9.06 o 
   5  10   6       31.20       28.01      4.39 o 
   6  10   6       64.96       74.29      6.62 o 
   7  10   6        0.48        0.43      4.12 o 
   8  10   6        0.35       -1.79      4.16 o 
   9  10   6       12.49       13.57      4.84 o 
  10  10   6       20.77       11.99      4.92 o 
  -8  11   6        1.30       -0.11      4.18 o 
  -7  11   6      196.66      185.54      8.48 o 
  -6  11   6        2.21        1.05      3.91 o 
  -5  11   6      217.39      164.73      7.83 o 
  -4  11   6        7.36       12.60      4.21 o 
  -3  11   6      421.60      423.79     12.42 o 
  -2  11   6       46.15       45.85      6.67 o 
  -1  11   6      508.64      459.59     14.51 o 
   0  11   6       17.08       56.98      4.42 o 
   1  11   6      482.01      484.17      8.94 o 
   2  11   6        0.79        5.93      3.10 o 
   3  11   6      768.51      826.91     13.62 o 
   4  11   6        0.81       12.19      5.66 o 
   5  11   6     1007.08     1045.91     23.00 o 
   6  11   6        2.65        1.95      4.38 o 
   7  11   6      358.76      369.93     11.85 o 
   8  11   6        1.39       -4.36      4.36 o 
  -7  12   6        6.23        6.32      4.60 o 
  -6  12   6       70.13       65.26      6.62 o 
  -5  12   6        4.57       19.04      4.59 o 
  -4  12   6       71.90       57.98      7.52 o 
  -3  12   6        0.10       -3.65      3.68 o 
  -2  12   6       35.46       24.80      4.73 o 
  -1  12   6        7.74       11.78      5.62 o 
   0  12   6       37.72       31.03      4.17 o 
   1  12   6        0.00        0.23      2.88 o 
   2  12   6      150.41      157.64      6.38 o 
   3  12   6       32.32       28.02      5.14 o 
   4  12   6       85.58      112.86      9.33 o 
   5  12   6        2.07        5.32      5.24 o 
   6  12   6       24.38       24.03      5.45 o 
   7  12   6       10.23        4.12      4.61 o 
  -5  13   6      239.70      250.54     10.10 o 
  -4  13   6        9.20        6.17      4.42 o 
  -3  13   6      237.28      220.56     13.92 o 
  -2  13   6        0.09       -2.29      3.99 o 
  -1  13   6      105.92       86.16      6.01 o 
   0  13   6        2.41       13.49      3.75 o 
   1  13   6      174.24      188.36      7.19 o 
   2  13   6        0.00        0.16      3.51 o 
   3  13   6      306.86      336.65     11.12 o 
   4  13   6       14.96        1.36      5.32 o 
   5  13   6      305.99      306.16     16.26 o 
  -2  14   6       77.60       73.06      6.07 o 
  -1  14   6        1.31        5.84      3.95 o 
   0  14   6       61.13       70.82      5.72 o 
   1  14   6        0.04        5.73      3.93 o 
   2  14   6       41.06       57.53      7.27 o 
   0   0   7     3791.82     3482.17     46.58 o 
   0   1   7       15.41        6.14      1.83 o 
   1   1   7       28.34       34.41      3.48 o 
  -1   2   7      611.56      653.64      8.31 o 
   0   2   7     1496.88     1543.62     18.49 o 
   1   2   7        5.48        5.63      1.88 o 
   2   2   7     1536.88     1619.35     15.17 o 
  -2   3   7       55.81       35.50      3.24 o 
  -1   3   7     1321.43     1303.28     13.35 o 
   0   3   7       19.07       27.15      2.42 o 
   1   3   7      468.38      478.25      7.82 o 
   2   3   7       10.72        8.92      2.34 o 
   3   3   7      356.83      429.17      7.44 o 
  -3   4   7      271.79      259.08      5.91 o 
  -2   4   7     1022.40      997.02     11.77 o 
  -1   4   7       95.24       77.68      4.14 o 
   0   4   7     1854.20     1878.15     15.75 o 
   1   4   7       67.03       49.66      5.22 o 
   2   4   7     3009.03     3181.10     27.35 o 
   3   4   7      599.32      605.75      9.06 o 
   4   4   7      482.03      473.34      8.12 o 
  -4   5   7       40.70       39.77      4.40 o 
  -3   5   7       38.54       23.83      2.80 o 
  -2   5   7       65.90       47.73      3.71 o 
  -1   5   7      113.09       98.70      4.10 o 
   0   5   7      636.28      606.00     10.96 o 
   1   5   7     1182.19     1115.68     15.36 o 
   2   5   7        2.58        1.58      2.42 o 
   3   5   7     1198.70     1146.07     14.57 o 
   4   5   7       59.05       50.32      3.56 o 
   5   5   7      625.22      613.69      9.63 o 
  -5   6   7        0.31       -2.37      2.37 o 
  -4   6   7      565.47      580.48      9.34 o 
  -3   6   7        6.11       16.30      2.79 o 
  -2   6   7     1683.05     1650.87     16.54 o 
  -1   6   7        5.98        2.94      2.32 o 
   0   6   7      733.28      658.61      8.87 o 
   1   6   7       42.03       42.64      6.70 o 
   2   6   7      494.08      523.04      9.21 o 
   3   6   7        0.40       -0.90      2.40 o 
   4   6   7      847.06      765.59     10.84 o 
   5   6   7        4.62        7.74      2.58 o 
   6   6   7     1023.39     1079.53     13.61 o 
  -6   7   7       15.95       26.57      4.30 o 
  -5   7   7       19.14       19.04      3.39 o 
  -4   7   7       13.87       31.70      4.86 o 
  -3   7   7       39.68       54.09      4.68 o 
  -2   7   7        1.52       -1.88      2.25 o 
  -1   7   7      142.97      149.97      4.94 o 
   0   7   7      133.80       89.07      4.04 o 
   1   7   7      584.73      598.73     10.11 o 
   2   7   7       16.69       16.22      4.03 o 
   3   7   7      117.25       97.75      5.58 o 
   4   7   7       38.49       45.31      5.63 o 
   5   7   7      137.49      140.20      5.02 o 
   6   7   7      135.15      133.84      6.11 o 
   7   7   7      266.84      282.33      8.64 o 
  -7   8   7        0.00       -0.62      3.42 o 
  -6   8   7      711.95      694.30     13.53 o 
  -5   8   7       12.88       17.82      4.31 o 
  -4   8   7      628.87      573.03     14.27 o 
  -3   8   7      147.81      183.80      6.19 o 
  -2   8   7      880.25      910.58     13.28 o 
  -1   8   7       19.72       46.50      6.39 o 
   0   8   7     1180.05     1129.27     20.36 o 
   1   8   7       93.43      130.78      5.33 o 
   2   8   7      587.68      597.13     11.80 o 
   3   8   7        2.38       -1.29      2.64 o 
   4   8   7      528.86      524.36     10.12 o 
   5   8   7       35.40       38.10      6.11 o 
   6   8   7      426.36      419.17     10.39 o 
   7   8   7        2.40       -2.17      3.44 o 
   8   8   7      336.60      381.09     10.44 o 
  -8   9   7        2.02       -0.54      4.32 o 
  -7   9   7      183.45      199.82      9.91 o 
  -6   9   7       17.36       -0.53      3.49 o 
  -5   9   7       38.30       27.85      4.29 o 
  -4   9   7        2.26        4.60      3.30 o 
  -3   9   7      130.37      160.73      6.60 o 
  -2   9   7        0.00        2.64      3.11 o 
  -1   9   7       68.13       67.51      6.65 o 
   0   9   7       18.14       51.17      4.21 o 
   1   9   7       95.52      117.30      9.02 o 
   2   9   7       16.77       25.16      4.03 o 
   3   9   7      140.99      122.32      5.29 o 
   4   9   7       23.46       27.80      3.80 o 
   5   9   7       76.46       87.80      6.12 o 
   6   9   7      106.47      142.60      6.97 o 
   7   9   7       64.77       75.94      5.98 o 
   8   9   7        2.30       -4.03      4.03 o 
   9   9   7       59.81       77.64      7.03 o 
  -8  10   7      180.90      204.59      9.30 o 
  -7  10   7        0.58       -3.97      3.97 o 
  -6  10   7      142.09      138.96      7.93 o 
  -5  10   7        1.14       -3.12      3.12 o 
  -4  10   7      463.80      496.03     11.73 o 
  -3  10   7        7.39        9.49      3.91 o 
  -2  10   7      603.99      596.94     12.53 o 
  -1  10   7        5.13       17.88      4.10 o 
   0  10   7      602.01      587.13     12.19 o 
   1  10   7      137.36      162.29      7.66 o 
   2  10   7      324.57      325.21     10.37 o 
   3  10   7        6.37        3.93      3.22 o 
   4  10   7      470.93      460.41     11.75 o 
   5  10   7       16.98       15.85      4.26 o 
   6  10   7      486.06      462.50     11.53 o 
   7  10   7       10.89       11.68      4.68 o 
   8  10   7      180.32      178.31     10.46 o 
  -7  11   7      105.94       99.62     11.69 o 
  -6  11   7       11.64       13.19      4.59 o 
  -5  11   7       48.72       51.39      9.45 o 
  -4  11   7        0.76       -1.23      4.10 o 
  -3  11   7       85.85      130.45      7.09 o 
  -2  11   7        7.17       -1.95      3.36 o 
  -1  11   7      197.46      178.93      7.33 o 
   0  11   7       19.70       39.11      4.56 o 
   1  11   7       88.10       96.39      6.02 o 
   2  11   7        3.07        2.96      4.58 o 
   3  11   7       47.29       53.86      7.62 o 
   4  11   7        3.78        1.07      3.59 o 
   5  11   7       36.34       58.49      6.32 o 
   6  11   7        1.20       -4.17      4.17 o 
   7  11   7       45.08       60.14      6.70 o 
  -5  12   7       12.11       20.47      5.46 o 
  -4  12   7      236.64      261.16     10.09 o 
  -3  12   7        0.85        2.47      4.16 o 
  -2  12   7      196.06      196.26     13.70 o 
  -1  12   7       12.03       27.82      5.71 o 
   0  12   7      170.12      174.43      7.75 o 
   1  12   7        5.65       11.60      3.73 o 
   2  12   7      261.53      237.18     10.94 o 
   3  12   7        0.12        0.31      5.88 o 
   4  12   7      279.72      274.87     10.46 o 
   5  12   7        0.14       -4.27      4.27 o 
  -1  13   7      114.56      107.34      6.74 o 
   0  13   7        7.91        3.81      4.36 o 
   1  13   7       54.20       73.12      7.64 o 
   0   0   8      209.58      245.56     16.94 o 
   0   1   8       74.06      105.77      6.34 o 
   1   1   8      357.76      436.81     11.15 o 
  -1   2   8      127.31      176.32      6.37 o 
   0   2   8       47.29       57.17      4.52 o 
   1   2   8       49.79       61.49      4.56 o 
   2   2   8      425.99      412.68      8.42 o 
  -2   3   8      226.72      253.90      6.62 o 
  -1   3   8     1364.48     1423.40     18.08 o 
   0   3   8      359.11      345.42      7.77 o 
   1   3   8      513.19      494.48      9.30 o 
   2   3   8       29.25       19.39      2.93 o 
   3   3   8      701.29      704.20     11.22 o 
  -3   4   8        0.37       -2.23      2.23 o 
  -2   4   8      600.91      667.32      9.86 o 
  -1   4   8        3.81       -2.68      2.68 o 
   0   4   8      817.79      822.30     14.20 o 
   1   4   8        0.00       -0.58      2.57 o 
   2   4   8     2107.36     1986.38     20.49 o 
   3   4   8      236.06      204.11      6.27 o 
   4   4   8      324.75      335.21      9.36 o 
  -4   5   8       17.49       16.88      2.83 o 
  -3   5   8      287.65      327.70      7.07 o 
  -2   5   8        9.95        9.04      2.52 o 
  -1   5   8      416.75      436.10      9.76 o 
   0   5   8       33.11       32.31      4.62 o 
   1   5   8     1252.34     1280.10     18.07 o 
   2   5   8       44.07       50.08      4.62 o 
   3   5   8      741.92      790.89     12.29 o 
   4   5   8       79.16       87.90      6.21 o 
   5   5   8      410.01      374.39      7.83 o 
  -5   6   8       30.53       22.55      4.31 o 
  -4   6   8       38.42       29.80      4.82 o 
  -3   6   8        4.56        6.57      2.62 o 
  -2   6   8      175.74      189.21      5.57 o 
  -1   6   8        9.03       11.86      2.91 o 
   0   6   8      593.05      605.38     11.80 o 
   1   6   8       92.40      110.74      6.22 o 
   2   6   8     1036.71     1026.41     15.65 o 
   3   6   8       33.81       35.32      3.81 o 
   4   6   8      470.62      445.26      9.38 o 
   5   6   8        2.31       -0.82      2.49 o 
   6   6   8      300.85      227.88      6.97 o 
  -6   7   8        3.06       -3.26      3.26 o 
  -5   7   8      303.75      263.36      8.27 o 
  -4   7   8       77.47       80.41      4.71 o 
  -3   7   8      348.82      313.20      7.28 o 
  -2   7   8       26.10       18.32      3.06 o 
  -1   7   8      329.00      335.88      8.01 o 
   0   7   8       18.63        8.97      3.29 o 
   1   7   8      827.39      819.37     15.99 o 
   2   7   8        7.90       10.07      3.39 o 
   3   7   8      275.69      301.61      8.64 o 
   4   7   8        0.26       -1.48      2.55 o 
   5   7   8      312.68      291.82      7.19 o 
   6   7   8        2.37       -3.11      3.27 o 
   7   7   8      338.18      270.79      8.74 o 
  -7   8   8       16.31        2.83      3.89 o 
  -6   8   8      124.61      104.21      7.50 o 
  -5   8   8        2.69       -3.25      3.27 o 
  -4   8   8       78.96       77.41      9.37 o 
  -3   8   8        1.74       -2.79      2.79 o 
  -2   8   8       67.31       72.39      6.70 o 
  -1   8   8       60.81       46.34      4.07 o 
   0   8   8      357.58      339.36      9.21 o 
   1   8   8       36.07       31.01      4.84 o 
   2   8   8      266.55      261.58      8.21 o 
   3   8   8        6.74       10.21      3.54 o 
   4   8   8      219.00      222.53      7.76 o 
   5   8   8       13.56        5.73      3.32 o 
   6   8   8      174.78      158.03      6.94 o 
   7   8   8        3.46        1.59      3.81 o 
   8   8   8      113.35      100.97      7.04 o 
  -7   9   8      178.29      167.08      7.55 o 
  -6   9   8        0.12       -1.79      3.49 o 
  -5   9   8      119.23      120.29      9.76 o 
  -4   9   8       39.32       60.00      5.51 o 
  -3   9   8      319.71      310.92     11.16 o 
  -2   9   8       25.52       27.18      4.32 o 
  -1   9   8      412.20      432.75     10.60 o 
   0   9   8        1.67       -3.34      3.34 o 
   1   9   8      240.57      224.05     10.53 o 
   2   9   8       12.87       23.69      5.77 o 
   3   9   8      213.03      212.02      7.72 o 
   4   9   8        2.57        2.16      3.40 o 
   5   9   8      341.79      356.10     12.35 o 
   6   9   8        8.56        6.35      3.91 o 
   7   9   8      158.28      165.86      7.66 o 
  -6  10   8      106.01      133.01      7.68 o 
  -5  10   8       10.35       17.09      4.54 o 
  -4  10   8       88.27      100.88      7.55 o 
  -3  10   8        2.19       -3.42      3.42 o 
  -2  10   8      126.66      162.22      7.14 o 
  -1  10   8       25.53       21.50      4.75 o 
   0  10   8      240.05      215.39     10.55 o 
   1  10   8        5.33        6.31      4.21 o 
   2  10   8       49.73       41.45      5.37 o 
   3  10   8        8.56       10.01      3.93 o 
   4  10   8       53.91       55.14      6.07 o 
   5  10   8       41.75       29.24      5.35 o 
   6  10   8       87.73       79.62      6.47 o 
  -4  11   8        3.13        5.40      4.29 o 
  -3  11   8      153.29      219.29      8.54 o 
  -2  11   8        2.38       16.85      4.98 o 
  -1  11   8      246.64      243.11      9.67 o 
   0  11   8        3.56       12.24      5.63 o 
   1  11   8      156.79      142.09      9.83 o 
   2  11   8       13.80       13.97      7.06 o 
   3  11   8      144.64      149.20      8.18 o 
   4  11   8        0.22       -1.24      4.26 o 
   0   0   9      214.74      238.66     17.56 o 
   0   1   9       59.66       53.08      5.49 o 
   1   1   9      225.68      214.56      8.50 o 
  -1   2   9       96.52      108.66      7.15 o 
   0   2   9      497.54      461.34     12.35 o 
   1   2   9        8.41        7.20      3.73 o 
   2   2   9      605.01      562.04     13.64 o 
  -2   3   9       81.12       71.61      6.15 o 
  -1   3   9      422.55      393.42     11.40 o 
   0   3   9       16.39        9.09      3.58 o 
   1   3   9      804.87      775.59     16.28 o 
   2   3   9       21.77       17.62      4.12 o 
   3   3   9      305.30      277.48      9.70 o 
  -3   4   9       14.82       15.67      3.94 o 
  -2   4   9      220.36      224.39      8.48 o 
  -1   4   9       59.95       59.11      4.99 o 
   0   4   9      436.81      431.31     10.46 o 
   1   4   9        0.06       -3.00      3.00 o 
   2   4   9      541.46      475.56     11.03 o 
   3   4   9        7.11        5.34      3.48 o 
   4   4   9      309.80      327.52      9.03 o 
  -4   5   9       12.35       11.61      3.12 o 
  -3   5   9      259.87      291.35      9.70 o 
  -2   5   9        0.01        1.39      3.37 o 
  -1   5   9      272.81      281.41      9.53 o 
   0   5   9        6.20        4.06      3.32 o 
   1   5   9      513.56      484.23     10.16 o 
   2   5   9        0.26       -2.66      2.66 o 
   3   5   9      298.01      294.01      8.63 o 
   4   5   9       58.60       37.80      6.50 o 
   5   5   9      265.86      256.56      7.51 o 
  -5   6   9        2.02        1.58      3.23 o 
  -4   6   9      292.73      282.74      7.86 o 
  -3   6   9       20.11       15.33      3.94 o 
  -2   6   9      400.29      436.86     10.47 o 
  -1   6   9        0.50       -0.68      3.16 o 
   0   6   9      432.56      440.59     10.60 o 
   1   6   9       19.64       11.54      3.38 o 
   2   6   9      174.69      165.43      6.18 o 
   3   6   9        2.70       -3.05      3.05 o 
   4   6   9      261.54      277.31      7.81 o 
   5   6   9        2.84       -1.35      3.02 o 
   6   6   9      253.02      224.71      7.91 o 
  -6   7   9       11.88       -0.85      4.11 o 
  -5   7   9      125.98      108.12      9.74 o 
  -4   7   9        6.27        3.53      3.33 o 
  -3   7   9      208.06      230.84      7.86 o 
  -2   7   9       20.66       14.67      3.94 o 
  -1   7   9      356.90      354.48      9.62 o 
   0   7   9       71.22       71.84      6.01 o 
   1   7   9      404.73      371.73     10.01 o 
   2   7   9        0.07       -2.91      2.91 o 
   3   7   9      238.85      269.89      8.65 o 
   4   7   9       13.04        6.34      3.66 o 
   5   7   9      168.08      167.73      6.47 o 
   6   7   9        7.37        5.07      6.00 o 
   7   7   9      131.00      138.08      9.14 o 
  -6   8   9      104.72       77.09      6.41 o 
  -5   8   9        6.07        2.26      3.91 o 
  -4   8   9      192.93      216.67      8.06 o 
  -3   8   9       64.67       72.65      7.86 o 
  -2   8   9      227.77      256.02      8.48 o 
  -1   8   9       29.87       34.73      4.60 o 
   0   8   9      329.35      316.26      9.32 o 
   1   8   9       10.25        0.66      3.57 o 
   2   8   9      229.78      254.95      9.68 o 
   3   8   9        1.88       -2.41      3.41 o 
   4   8   9      235.33      233.90      8.26 o 
   5   8   9        0.25       -1.39      3.61 o 
   6   8   9      173.16      196.93     14.91 o 
  -4   9   9        8.74        9.04      4.02 o 
  -3   9   9       99.27      129.57      9.84 o 
  -2   9   9       16.18       18.86      5.88 o 
  -1   9   9      179.52      181.50      9.82 o 
   0   9   9       10.92       10.44      3.90 o 
   1   9   9      141.41      152.26      7.74 o 
   2   9   9        1.59        2.47      4.27 o 
   3   9   9      160.80      174.99      8.31 o 
   4   9   9       29.82       23.87      4.47 o 
  -1  10   9        0.43       -4.76      5.04 o 
   0  10   9      106.83      109.59     11.57 o 
   1  10   9       15.05       20.27      5.92 o 
   0   0  10      303.40      229.93     18.74 o 
   0   1  10       87.53      102.59      7.33 o 
   1   1  10      205.18      169.80      8.24 o 
  -1   2  10       15.12       15.10      4.29 o 
   0   2  10      361.61      328.00     12.79 o 
   1   2  10       79.38       80.88      6.77 o 
   2   2  10      381.69      345.94     11.36 o 
  -2   3  10       71.47       64.22      6.20 o 
  -1   3  10      265.51      257.81      9.94 o 
   0   3  10       31.28       21.20      4.76 o 
   1   3  10      333.04      314.50     10.92 o 
   2   3  10        5.89        1.49      4.05 o 
   3   3  10      272.60      279.25     10.31 o 
  -3   4  10        0.12        1.82      3.93 o 
  -2   4  10      269.68      260.17      9.92 o 
  -1   4  10       13.74       16.04      4.43 o 
   0   4  10      325.79      323.60     11.00 o 
   1   4  10        3.02        2.00      3.82 o 
   2   4  10      374.16      415.42     12.57 o 
   3   4  10        4.71        3.67      4.09 o 
   4   4  10      251.83      259.71     10.13 o 
  -4   5  10       25.08       21.05      5.53 o 
  -3   5  10      212.31      198.62     10.17 o 
  -2   5  10       23.95       30.84      5.24 o 
  -1   5  10      231.00      226.44      9.37 o 
   0   5  10       11.23        8.51      4.27 o 
   1   5  10      264.22      269.52     10.21 o 
   2   5  10        4.29        1.97      4.10 o 
   3   5  10      223.18      244.16      9.76 o 
   4   5  10        7.45        2.60      4.54 o 
   5   5  10      161.05      159.12      9.27 o 
  -4   6  10      108.82      120.50     13.40 o 
  -3   6  10        8.46        4.77      5.53 o 
  -2   6  10      219.17      206.89      8.91 o 
  -1   6  10       51.18       49.58      5.32 o 
   0   6  10      374.08      380.12     10.66 o 
   1   6  10        6.93        4.82      3.73 o 
   2   6  10      283.69      326.00      9.85 o 
   3   6  10        0.09       -2.59      3.57 o 
   4   6  10      156.19      166.76      8.28 o 
  -3   7  10       83.69       94.12      7.29 o 
  -2   7  10       40.32       34.47      6.90 o 
  -1   7  10       90.45       85.78      7.17 o 
   0   7  10        9.45       15.91      4.92 o 
   1   7  10      215.92      220.37      8.40 o 
   2   7  10        0.39       -3.16      3.66 o 
   3   7  10      206.61      204.25      9.05 o 
   0   0  11      171.37      150.25     16.90 o 
   0   1  11       95.03      127.60     10.48 o 
   1   1  11      545.15      533.91     15.01 o 
  -1   2  11        2.74       -2.33      4.22 o 
   0   2  11      103.30      121.37      8.62 o 
   1   2  11       43.41       41.31      5.90 o 
   2   2  11       86.76       96.10      8.46 o 
  -2   3  11        1.82       -4.04      4.04 o 
  -1   3  11      377.74      356.35     12.31 o 
   0   3  11       20.67       15.20      4.95 o 
   1   3  11      270.75      290.48     11.21 o 
   2   3  11       56.74       65.95      9.55 o 
                                                 
